# Supplementary material for: 2′-Deoxy-5-(hydroxymethyl)cytidine: estimation in human cancer cells with a simple chemosensor
Source: RSC Adv. 2018 Nov 29;8(70):39893–6. doi: 10.1039/c8ra08391f (PMC9091298; doi:10.1039/c8ra08391f)
Supplement: RA-008-C8RA08391F-s002 [file RA-008-C8RA08391F-s002.cif]

# Electronic Supplementary Material (ESI) for RSC Advances.
# This journal is © The Royal Society of Chemistry 2018

####################################################################### 
# 
# This file contains crystal structure data downloaded from the 
# Cambridge Structural Database (CSD) hosted by the Cambridge 
# Crystallographic Data Centre (CCDC).
# 
# Full information about CCDC data access policies and citation 
# guidelines are available at http://www.ccdc.cam.ac.uk/access/V1 
# 
# Audit and citation data items may have been added by the CCDC. 
# Please retain this information to preserve the provenance of 
# this file and to allow appropriate attribution of the data. 
# 
#######################################################################

data_CS-1
_database_code_depnum_ccdc_archive 'CCDC 1855229'
_audit_update_record             
;
2018-07-11 deposited with the CCDC.
2018-11-23 downloaded from the CCDC.
;

_audit_creation_method           SHELXL-2014/7
_shelx_SHELXL_version_number     2014/7
_chemical_name_systematic        
(E)-2-((1H-pyrrol-2-yl)methyleneamino)-3',6'-bis(diethylamino)spiro[isoindoline-1,9'-xanthen]-3-one
_chemical_name_common            ?
_chemical_melting_point          460
_chemical_formula_moiety         'C33 H35 N5 O2'
_chemical_formula_sum            'C33 H35 N5 O2'
_chemical_formula_weight         533.66

loop_
_atom_type_symbol
_atom_type_description
_atom_type_scat_dispersion_real
_atom_type_scat_dispersion_imag
_atom_type_scat_source
C C 0.0033 0.0016 'International Tables Vol C Tables 4.2.6.8 and 6.1.1.4'
H H 0.0000 0.0000 'International Tables Vol C Tables 4.2.6.8 and 6.1.1.4'
N N 0.0061 0.0033 'International Tables Vol C Tables 4.2.6.8 and 6.1.1.4'
O O 0.0106 0.0060 'International Tables Vol C Tables 4.2.6.8 and 6.1.1.4'

_space_group_crystal_system      monoclinic
_space_group_IT_number           14
_space_group_name_H-M_alt        'P 21/n'
_space_group_name_Hall           '-P 2yn'

_shelx_space_group_comment       
;
The symmetry employed for this shelxl refinement is uniquely defined
by the following loop, which should always be used as a source of
symmetry information in preference to the above space-group names.
They are only intended as comments.
;

loop_
_space_group_symop_operation_xyz
'x, y, z'
'-x+1/2, y+1/2, -z+1/2'
'-x, -y, -z'
'x-1/2, -y-1/2, z-1/2'

_cell_length_a                   11.1087(11)
_cell_length_b                   22.604(2)
_cell_length_c                   12.1637(12)
_cell_angle_alpha                90
_cell_angle_beta                 109.349(5)
_cell_angle_gamma                90
_cell_volume                     2881.8(5)
_cell_formula_units_Z            4
_cell_measurement_temperature    296(2)
_cell_measurement_reflns_used    9898
_cell_measurement_theta_min      2.53
_cell_measurement_theta_max      22.62

_exptl_crystal_description       parallelepiped
_exptl_crystal_colour            Clear
_exptl_crystal_density_meas      ?
_exptl_crystal_density_method    ?
_exptl_crystal_density_diffrn    1.23
_exptl_crystal_F_000             1136
_exptl_transmission_factor_min   ?
_exptl_transmission_factor_max   ?
_exptl_crystal_size_max          0.22
_exptl_crystal_size_mid          0.12
_exptl_crystal_size_min          0.12
_exptl_absorpt_coefficient_mu    0.078
_shelx_estimated_absorpt_T_min   0.480
_shelx_estimated_absorpt_T_max   0.651
_exptl_absorpt_correction_type   multi-scan
_exptl_absorpt_correction_T_min  0.989
_exptl_absorpt_correction_T_max  0.991
_exptl_absorpt_process_details   'SADABS 2014/5'
_exptl_absorpt_special_details   ?
_diffrn_ambient_temperature      296(2)
_diffrn_radiation_wavelength     0.71073
_diffrn_radiation_type           MoK\a
_diffrn_source                   ?
_diffrn_measurement_device_type  'Bruker APEX-II CCD'
_diffrn_measurement_method       '\f and \w scans'
_diffrn_detector_area_resol_mean ?
_diffrn_reflns_number            63481
_diffrn_reflns_av_unetI/netI     0.0368
_diffrn_reflns_av_R_equivalents  0.0868
_diffrn_reflns_limit_h_min       -12
_diffrn_reflns_limit_h_max       12
_diffrn_reflns_limit_k_min       -24
_diffrn_reflns_limit_k_max       24
_diffrn_reflns_limit_l_min       -13
_diffrn_reflns_limit_l_max       13
_diffrn_reflns_theta_min         1.802
_diffrn_reflns_theta_max         23.099
_diffrn_reflns_theta_full        23.099
_diffrn_measured_fraction_theta_max 0.999
_diffrn_measured_fraction_theta_full 0.999
_diffrn_reflns_Laue_measured_fraction_max 0.999
_diffrn_reflns_Laue_measured_fraction_full 0.999
_diffrn_reflns_point_group_measured_fraction_max 0.999
_diffrn_reflns_point_group_measured_fraction_full 0.999
_reflns_number_total             4066
_reflns_number_gt                3164
_reflns_threshold_expression     'I > 2\s(I)'
_reflns_Friedel_coverage         0.000
_reflns_Friedel_fraction_max     .
_reflns_Friedel_fraction_full    .

_reflns_special_details          
;
 Reflections were merged by SHELXL according to the crystal
 class for the calculation of statistics and refinement.
 
 _reflns_Friedel_fraction is defined as the number of unique
 Friedel pairs measured divided by the number that would be
 possible theoretically, ignoring centric projections and
 systematic absences.
;

_computing_data_collection       'Bruker APEX2'
_computing_cell_refinement       'Bruker SAINT'
_computing_data_reduction        'Bruker SAINT'
_computing_structure_solution    'SHELXS-97 (Sheldrick 2008)'
_computing_structure_refinement  'SHELXL-2014 (Sheldrick 2014)'
_computing_molecular_graphics    'Bruker SHELXTL'
_computing_publication_material  'Bruker SHELXTL'
_refine_special_details          ?
_refine_ls_structure_factor_coef Fsqd
_refine_ls_matrix_type           full
_refine_ls_weighting_scheme      calc
_refine_ls_weighting_details     
'w=1/[\s^2^(Fo^2^)+(0.1000P)^2^+0.6351P] where P=(Fo^2^+2Fc^2^)/3'
_atom_sites_solution_primary     ?
_atom_sites_solution_secondary   ?
_atom_sites_solution_hydrogens   geom
_refine_ls_hydrogen_treatment    constr
_refine_ls_extinction_method     none
_refine_ls_extinction_coef       .
_refine_ls_number_reflns         4061
_refine_ls_number_parameters     365
_refine_ls_number_restraints     0
_refine_ls_R_factor_all          0.1011
_refine_ls_R_factor_gt           0.0720
_refine_ls_wR_factor_ref         0.2456
_refine_ls_wR_factor_gt          0.2089
_refine_ls_goodness_of_fit_ref   1.671
_refine_ls_restrained_S_all      1.671
_refine_ls_shift/su_max          0.000
_refine_ls_shift/su_mean         0.000

loop_
_atom_site_label
_atom_site_type_symbol
_atom_site_fract_x
_atom_site_fract_y
_atom_site_fract_z
_atom_site_U_iso_or_equiv
_atom_site_adp_type
_atom_site_occupancy
_atom_site_site_symmetry_order
_atom_site_calc_flag
_atom_site_refinement_flags_posn
_atom_site_refinement_flags_adp
_atom_site_refinement_flags_occupancy
_atom_site_disorder_assembly
_atom_site_disorder_group
O29 O 0.6345(2) 0.27562(12) 0.5291(2) 0.0505(7) Uani 1 1 d . . . . .
O10 O 0.8683(3) 0.30757(15) 1.0634(2) 0.0658(9) Uani 1 1 d . . . . .
N7 N 0.6839(3) 0.25666(13) 0.8460(2) 0.0402(8) Uani 1 1 d . . . . .
N8 N 0.7812(3) 0.29693(13) 0.8641(2) 0.0402(8) Uani 1 1 d . . . . .
C3 C 0.4768(3) 0.17955(14) 0.8059(3) 0.0312(8) Uani 1 1 d . . . . .
H3 H 0.4898 0.1894 0.7364 0.037 Uiso 1 1 calc R U . . .
N22 N 0.9459(3) 0.14189(15) 0.4932(3) 0.0536(9) Uani 1 1 d . . . . .
N36 N 0.3354(3) 0.43152(16) 0.4658(3) 0.0598(10) Uani 1 1 d . . . . .
C18 C 0.8357(3) 0.27294(15) 0.6879(3) 0.0341(8) Uani 1 1 d . . . . .
C30 C 0.6014(3) 0.32670(16) 0.5737(3) 0.0386(9) Uani 1 1 d . . . . .
C35 C 0.6744(3) 0.35027(15) 0.6793(3) 0.0352(8) Uani 1 1 d . . . . .
C19 C 0.9537(3) 0.24553(15) 0.7297(3) 0.0397(9) Uani 1 1 d . . . . .
H19 H 1.0099 0.2569 0.8019 0.048 Uiso 1 1 calc R U . . .
C34 C 0.6278(3) 0.40187(16) 0.7119(3) 0.0417(9) Uani 1 1 d . . . . .
H34 H 0.6738 0.4193 0.7825 0.050 Uiso 1 1 calc R U . . .
C28 C 0.7550(3) 0.25242(16) 0.5823(3) 0.0369(9) Uani 1 1 d . . . . .
C16 C 0.9013(3) 0.36688(15) 0.8074(3) 0.0375(9) Uani 1 1 d . . . . .
C4 C 0.5517(4) 0.19639(15) 0.9136(3) 0.0404(9) Uani 1 1 d . . . . .
C32 C 0.4449(3) 0.40455(16) 0.5366(3) 0.0422(9) Uani 1 1 d . . . . .
C20 C 0.9910(3) 0.20208(16) 0.6686(3) 0.0436(9) Uani 1 1 d . . . . .
H20 H 1.0711 0.1848 0.7002 0.052 Uiso 1 1 calc R U . . .
C27 C 0.7891(3) 0.20917(16) 0.5188(3) 0.0414(9) Uani 1 1 d . . . . .
H27 H 0.7309 0.1970 0.4481 0.050 Uiso 1 1 calc R U . . .
C17 C 0.7967(3) 0.32153(15) 0.7543(3) 0.0357(8) Uani 1 1 d . . . . .
C6 C 0.6584(4) 0.23539(16) 0.9335(3) 0.0445(10) Uani 1 1 d . . . . .
H6 H 0.7086 0.2452 1.0091 0.053 Uiso 1 1 calc R U . . .
C31 C 0.4902(3) 0.35254(17) 0.5027(3) 0.0434(9) Uani 1 1 d . . . . .
H31 H 0.4451 0.3351 0.4317 0.052 Uiso 1 1 calc R U . . .
C33 C 0.5170(4) 0.42824(17) 0.6448(3) 0.0459(10) Uani 1 1 d . . . . .
H33 H 0.4892 0.4624 0.6714 0.055 Uiso 1 1 calc R U . . .
C21 C 0.9094(3) 0.18338(15) 0.5587(3) 0.0401(9) Uani 1 1 d . . . . .
C9 C 0.8620(3) 0.32073(18) 0.9639(3) 0.0458(10) Uani 1 1 d . . . . .
C15 C 0.9549(4) 0.40700(17) 0.7527(4) 0.0508(10) Uani 1 1 d . . . . .
H15 H 0.9323 0.4077 0.6719 0.061 Uiso 1 1 calc R U . . .
C11 C 0.9360(3) 0.36604(17) 0.9269(3) 0.0457(10) Uani 1 1 d . . . . .
C14 C 1.0435(4) 0.44639(18) 0.8215(4) 0.0614(12) Uani 1 1 d . . . . .
H14 H 1.0806 0.4740 0.7860 0.074 Uiso 1 1 calc R U . . .
C25 C 0.8624(4) 0.12662(18) 0.3774(4) 0.0561(11) Uani 1 1 d . . . . .
H25A H 0.7768 0.1210 0.3800 0.067 Uiso 1 1 calc R U . . .
H25B H 0.8903 0.0892 0.3552 0.067 Uiso 1 1 calc R U . . .
C12 C 1.0254(4) 0.4054(2) 0.9958(4) 0.0642(13) Uani 1 1 d . . . . .
H12 H 1.0489 0.4045 1.0766 0.077 Uiso 1 1 calc R U . . .
C37 C 0.2646(4) 0.40720(19) 0.3528(4) 0.0646(13) Uani 1 1 d . . . . .
H37A H 0.1770 0.4208 0.3306 0.078 Uiso 1 1 calc R U . . .
H37B H 0.2638 0.3644 0.3588 0.078 Uiso 1 1 calc R U . . .
C13 C 1.0780(4) 0.4458(2) 0.9405(4) 0.0679(13) Uani 1 1 d . . . . .
H13 H 1.1376 0.4729 0.9843 0.081 Uiso 1 1 calc R U . . .
N5 N 0.5017(4) 0.17199(18) 0.9922(4) 0.0802(12) Uani 1 1 d . . . . .
H5 H 0.5325 0.1753 1.0668 0.096 Uiso 1 1 calc R U . . .
C39 C 0.2877(4) 0.48594(19) 0.4999(4) 0.0637(12) Uani 1 1 d . . . . .
H39A H 0.2382 0.5072 0.4304 0.076 Uiso 1 1 calc R U . . .
H39B H 0.3595 0.5107 0.5422 0.076 Uiso 1 1 calc R U . . .
C2 C 0.3809(5) 0.1465(2) 0.8154(4) 0.0657(13) Uani 1 1 d . . . . .
H2 H 0.3165 0.1300 0.7532 0.079 Uiso 1 1 calc R U . . .
C26 C 0.8573(4) 0.1719(2) 0.2843(4) 0.0661(12) Uani 1 1 d . . . . .
H26A H 0.8277 0.2090 0.3042 0.099 Uiso 1 1 calc R U . . .
H26B H 0.8000 0.1585 0.2107 0.099 Uiso 1 1 calc R U . . .
H26C H 0.9411 0.1770 0.2791 0.099 Uiso 1 1 calc R U . . .
C1 C 0.3914(5) 0.1406(2) 0.9292(4) 0.0653(13) Uani 1 1 d . . . . .
H1 H 0.3368 0.1201 0.9593 0.078 Uiso 1 1 calc R U . . .
C38 C 0.3183(5) 0.4239(2) 0.2591(4) 0.0834(16) Uani 1 1 d . . . . .
H38A H 0.3054 0.4654 0.2428 0.125 Uiso 1 1 calc R U . . .
H38B H 0.2760 0.4017 0.1898 0.125 Uiso 1 1 calc R U . . .
H38C H 0.4080 0.4153 0.2848 0.125 Uiso 1 1 calc R U . . .
C23 C 1.0749(4) 0.1204(2) 0.5266(4) 0.0748(15) Uani 1 1 d . . . . .
H23A H 1.1321 0.1513 0.5693 0.090 Uiso 1 1 calc R U . . .
H23B H 1.0958 0.1121 0.4568 0.090 Uiso 1 1 calc R U . . .
C40 C 0.2056(6) 0.4754(3) 0.5752(6) 0.0954(18) Uani 1 1 d . . . . .
H40A H 0.1315 0.4530 0.5322 0.143 Uiso 1 1 calc R U . . .
H40B H 0.1795 0.5128 0.5976 0.143 Uiso 1 1 calc R U . . .
H40C H 0.2535 0.4539 0.6437 0.143 Uiso 1 1 calc R U . . .
C24 C 1.0970(7) 0.0655(2) 0.6006(7) 0.154(4) Uani 1 1 d . . . . .
H24A H 1.0969 0.0756 0.6773 0.230 Uiso 1 1 calc R U . . .
H24B H 1.1779 0.0485 0.6058 0.230 Uiso 1 1 calc R U . . .
H24C H 1.0303 0.0375 0.5660 0.230 Uiso 1 1 calc R U . . .

loop_
_atom_site_aniso_label
_atom_site_aniso_U_11
_atom_site_aniso_U_22
_atom_site_aniso_U_33
_atom_site_aniso_U_23
_atom_site_aniso_U_13
_atom_site_aniso_U_12
O29 0.0410(15) 0.0589(17) 0.0399(15) -0.0170(12) -0.0021(11) 0.0114(13)
O10 0.0654(19) 0.108(2) 0.0200(15) -0.0072(14) 0.0091(13) -0.0078(17)
N7 0.0440(17) 0.0446(18) 0.0322(17) 0.0012(13) 0.0129(13) 0.0008(15)
N8 0.0453(18) 0.0484(18) 0.0239(16) -0.0011(13) 0.0074(13) -0.0015(15)
C3 0.0378(19) 0.0394(19) 0.0151(16) 0.0040(13) 0.0072(14) -0.0028(16)
N22 0.049(2) 0.057(2) 0.049(2) -0.0201(16) 0.0076(16) 0.0100(16)
N36 0.053(2) 0.062(2) 0.058(2) 0.0054(18) 0.0091(18) 0.0206(18)
C18 0.0392(19) 0.0359(19) 0.0254(18) 0.0000(14) 0.0081(15) 0.0016(15)
C30 0.038(2) 0.043(2) 0.036(2) -0.0020(16) 0.0133(16) 0.0028(16)
C35 0.0391(19) 0.040(2) 0.0280(18) -0.0004(15) 0.0126(15) 0.0010(16)
C19 0.044(2) 0.044(2) 0.0254(18) -0.0022(16) 0.0038(16) 0.0009(17)
C34 0.049(2) 0.046(2) 0.0322(19) -0.0025(16) 0.0172(17) 0.0002(18)
C28 0.0330(19) 0.044(2) 0.0302(19) -0.0024(16) 0.0057(15) 0.0023(16)
C16 0.0367(19) 0.041(2) 0.034(2) -0.0084(16) 0.0111(15) 0.0020(16)
C4 0.053(2) 0.037(2) 0.037(2) 0.0063(16) 0.0220(18) 0.0039(17)
C32 0.038(2) 0.044(2) 0.045(2) 0.0077(17) 0.0141(17) 0.0053(17)
C20 0.040(2) 0.045(2) 0.040(2) -0.0001(17) 0.0054(17) 0.0079(17)
C27 0.043(2) 0.043(2) 0.033(2) -0.0087(16) 0.0051(16) 0.0026(17)
C17 0.042(2) 0.043(2) 0.0228(17) -0.0021(15) 0.0105(15) 0.0018(16)
C6 0.060(2) 0.044(2) 0.029(2) 0.0019(16) 0.0132(18) 0.0076(19)
C31 0.038(2) 0.053(2) 0.033(2) -0.0025(17) 0.0039(16) 0.0024(18)
C33 0.051(2) 0.042(2) 0.048(2) 0.0026(18) 0.0207(19) 0.0084(18)
C21 0.043(2) 0.038(2) 0.039(2) -0.0045(16) 0.0125(17) 0.0018(16)
C9 0.042(2) 0.064(3) 0.028(2) -0.0083(18) 0.0069(17) 0.0088(19)
C15 0.049(2) 0.052(2) 0.054(2) -0.0051(19) 0.0198(19) 0.0008(19)
C11 0.040(2) 0.056(2) 0.040(2) -0.0099(18) 0.0108(17) 0.0015(18)
C14 0.055(3) 0.048(3) 0.084(3) -0.010(2) 0.027(2) -0.008(2)
C25 0.051(2) 0.050(2) 0.065(3) -0.026(2) 0.016(2) -0.0017(19)
C12 0.052(3) 0.084(3) 0.052(3) -0.027(2) 0.011(2) -0.007(2)
C37 0.041(2) 0.053(3) 0.082(3) 0.010(2) -0.005(2) 0.0026(19)
C13 0.057(3) 0.069(3) 0.073(3) -0.030(3) 0.017(2) -0.016(2)
N5 0.107(3) 0.075(3) 0.062(3) 0.002(2) 0.033(2) -0.008(3)
C39 0.061(3) 0.054(3) 0.075(3) 0.016(2) 0.021(2) 0.018(2)
C2 0.077(3) 0.070(3) 0.042(3) 0.001(2) 0.009(2) -0.007(3)
C26 0.068(3) 0.069(3) 0.060(3) -0.012(2) 0.018(2) -0.001(2)
C1 0.079(3) 0.069(3) 0.052(3) -0.002(2) 0.027(2) -0.022(3)
C38 0.098(4) 0.073(3) 0.059(3) 0.000(3) 0.000(3) -0.004(3)
C23 0.061(3) 0.079(3) 0.076(3) -0.030(3) 0.010(2) 0.019(3)
C40 0.097(4) 0.077(4) 0.134(5) 0.014(3) 0.068(4) 0.023(3)
C24 0.131(6) 0.050(3) 0.206(8) -0.014(4) -0.044(6) 0.019(4)

_geom_special_details            
;
 All esds (except the esd in the dihedral angle between two l.s. planes)
 are estimated using the full covariance matrix.  The cell esds are taken
 into account individually in the estimation of esds in distances, angles
 and torsion angles; correlations between esds in cell parameters are only
 used when they are defined by crystal symmetry.  An approximate (isotropic)
 treatment of cell esds is used for estimating esds involving l.s. planes.
;

loop_
_geom_bond_atom_site_label_1
_geom_bond_atom_site_label_2
_geom_bond_distance
_geom_bond_site_symmetry_2
_geom_bond_publ_flag
O29 C30 1.377(4) . ?
O29 C28 1.383(4) . ?
O10 C9 1.226(4) . ?
N7 C6 1.282(5) . ?
N7 N8 1.374(4) . ?
N8 C9 1.359(5) . ?
N8 C17 1.509(4) . ?
C3 C2 1.337(6) . ?
C3 C4 1.354(5) . ?
C3 H3 0.9300 . ?
N22 C21 1.376(4) . ?
N22 C23 1.438(5) . ?
N22 C25 1.448(5) . ?
N36 C32 1.378(5) . ?
N36 C37 1.447(6) . ?
N36 C39 1.453(5) . ?
C18 C28 1.380(5) . ?
C18 C19 1.385(5) . ?
C18 C17 1.509(5) . ?
C30 C35 1.379(5) . ?
C30 C31 1.381(5) . ?
C35 C34 1.386(5) . ?
C35 C17 1.510(5) . ?
C19 C20 1.376(5) . ?
C19 H19 0.9300 . ?
C34 C33 1.367(5) . ?
C34 H34 0.9300 . ?
C28 C27 1.375(5) . ?
C16 C15 1.372(5) . ?
C16 C11 1.375(5) . ?
C16 C17 1.523(5) . ?
C4 N5 1.370(5) . ?
C4 C6 1.432(5) . ?
C32 C31 1.394(5) . ?
C32 C33 1.401(5) . ?
C20 C21 1.408(5) . ?
C20 H20 0.9300 . ?
C27 C21 1.389(5) . ?
C27 H27 0.9300 . ?
C6 H6 0.9300 . ?
C31 H31 0.9300 . ?
C33 H33 0.9300 . ?
C9 C11 1.474(6) . ?
C15 C14 1.385(6) . ?
C15 H15 0.9300 . ?
C11 C12 1.390(6) . ?
C14 C13 1.369(6) . ?
C14 H14 0.9300 . ?
C25 C26 1.514(6) . ?
C25 H25A 0.9700 . ?
C25 H25B 0.9700 . ?
C12 C13 1.373(7) . ?
C12 H12 0.9300 . ?
C37 C38 1.500(7) . ?
C37 H37A 0.9700 . ?
C37 H37B 0.9700 . ?
C13 H13 0.9300 . ?
N5 C1 1.403(6) . ?
N5 H5 0.8600 . ?
C39 C40 1.510(7) . ?
C39 H39A 0.9700 . ?
C39 H39B 0.9700 . ?
C2 C1 1.357(6) . ?
C2 H2 0.9300 . ?
C26 H26A 0.9600 . ?
C26 H26B 0.9600 . ?
C26 H26C 0.9600 . ?
C1 H1 0.9300 . ?
C38 H38A 0.9600 . ?
C38 H38B 0.9600 . ?
C38 H38C 0.9600 . ?
C23 C24 1.505(8) . ?
C23 H23A 0.9700 . ?
C23 H23B 0.9700 . ?
C40 H40A 0.9600 . ?
C40 H40B 0.9600 . ?
C40 H40C 0.9600 . ?
C24 H24A 0.9600 . ?
C24 H24B 0.9600 . ?
C24 H24C 0.9600 . ?

loop_
_geom_angle_atom_site_label_1
_geom_angle_atom_site_label_2
_geom_angle_atom_site_label_3
_geom_angle
_geom_angle_site_symmetry_1
_geom_angle_site_symmetry_3
_geom_angle_publ_flag
C30 O29 C28 118.5(3) . . ?
C6 N7 N8 119.6(3) . . ?
C9 N8 N7 131.1(3) . . ?
C9 N8 C17 114.2(3) . . ?
N7 N8 C17 114.6(2) . . ?
C2 C3 C4 109.0(3) . . ?
C2 C3 H3 125.5 . . ?
C4 C3 H3 125.5 . . ?
C21 N22 C23 121.6(3) . . ?
C21 N22 C25 120.6(3) . . ?
C23 N22 C25 116.8(3) . . ?
C32 N36 C37 121.0(3) . . ?
C32 N36 C39 121.7(4) . . ?
C37 N36 C39 117.2(3) . . ?
C28 C18 C19 115.8(3) . . ?
C28 C18 C17 122.0(3) . . ?
C19 C18 C17 122.2(3) . . ?
O29 C30 C35 122.7(3) . . ?
O29 C30 C31 114.1(3) . . ?
C35 C30 C31 123.2(3) . . ?
C30 C35 C34 115.5(3) . . ?
C30 C35 C17 122.0(3) . . ?
C34 C35 C17 122.4(3) . . ?
C20 C19 C18 122.6(3) . . ?
C20 C19 H19 118.7 . . ?
C18 C19 H19 118.7 . . ?
C33 C34 C35 122.9(3) . . ?
C33 C34 H34 118.5 . . ?
C35 C34 H34 118.5 . . ?
C27 C28 C18 123.1(3) . . ?
C27 C28 O29 114.3(3) . . ?
C18 C28 O29 122.5(3) . . ?
C15 C16 C11 120.5(3) . . ?
C15 C16 C17 129.2(3) . . ?
C11 C16 C17 110.3(3) . . ?
C3 C4 N5 107.5(3) . . ?
C3 C4 C6 123.1(3) . . ?
N5 C4 C6 129.3(4) . . ?
N36 C32 C31 121.2(3) . . ?
N36 C32 C33 122.0(3) . . ?
C31 C32 C33 116.8(3) . . ?
C19 C20 C21 120.8(3) . . ?
C19 C20 H20 119.6 . . ?
C21 C20 H20 119.6 . . ?
C28 C27 C21 120.9(3) . . ?
C28 C27 H27 119.5 . . ?
C21 C27 H27 119.5 . . ?
N8 C17 C18 110.0(3) . . ?
N8 C17 C35 110.5(3) . . ?
C18 C17 C35 110.5(3) . . ?
N8 C17 C16 99.6(3) . . ?
C18 C17 C16 113.8(3) . . ?
C35 C17 C16 112.0(3) . . ?
N7 C6 C4 119.3(3) . . ?
N7 C6 H6 120.4 . . ?
C4 C6 H6 120.4 . . ?
C30 C31 C32 120.5(3) . . ?
C30 C31 H31 119.8 . . ?
C32 C31 H31 119.8 . . ?
C34 C33 C32 121.0(3) . . ?
C34 C33 H33 119.5 . . ?
C32 C33 H33 119.5 . . ?
N22 C21 C27 121.2(3) . . ?
N22 C21 C20 122.2(3) . . ?
C27 C21 C20 116.6(3) . . ?
O10 C9 N8 126.2(4) . . ?
O10 C9 C11 128.0(3) . . ?
N8 C9 C11 105.8(3) . . ?
C16 C15 C14 117.9(4) . . ?
C16 C15 H15 121.1 . . ?
C14 C15 H15 121.1 . . ?
C16 C11 C12 121.5(4) . . ?
C16 C11 C9 110.1(3) . . ?
C12 C11 C9 128.3(4) . . ?
C13 C14 C15 121.8(4) . . ?
C13 C14 H14 119.1 . . ?
C15 C14 H14 119.1 . . ?
N22 C25 C26 114.8(3) . . ?
N22 C25 H25A 108.6 . . ?
C26 C25 H25A 108.6 . . ?
N22 C25 H25B 108.6 . . ?
C26 C25 H25B 108.6 . . ?
H25A C25 H25B 107.5 . . ?
C13 C12 C11 117.7(4) . . ?
C13 C12 H12 121.1 . . ?
C11 C12 H12 121.1 . . ?
N36 C37 C38 113.5(4) . . ?
N36 C37 H37A 108.9 . . ?
C38 C37 H37A 108.9 . . ?
N36 C37 H37B 108.9 . . ?
C38 C37 H37B 108.9 . . ?
H37A C37 H37B 107.7 . . ?
C14 C13 C12 120.6(4) . . ?
C14 C13 H13 119.7 . . ?
C12 C13 H13 119.7 . . ?
C4 N5 C1 107.8(4) . . ?
C4 N5 H5 126.1 . . ?
C1 N5 H5 126.1 . . ?
N36 C39 C40 113.0(4) . . ?
N36 C39 H39A 109.0 . . ?
C40 C39 H39A 109.0 . . ?
N36 C39 H39B 109.0 . . ?
C40 C39 H39B 109.0 . . ?
H39A C39 H39B 107.8 . . ?
C3 C2 C1 109.9(4) . . ?
C3 C2 H2 125.0 . . ?
C1 C2 H2 125.0 . . ?
C25 C26 H26A 109.5 . . ?
C25 C26 H26B 109.5 . . ?
H26A C26 H26B 109.5 . . ?
C25 C26 H26C 109.5 . . ?
H26A C26 H26C 109.5 . . ?
H26B C26 H26C 109.5 . . ?
C2 C1 N5 105.8(4) . . ?
C2 C1 H1 127.1 . . ?
N5 C1 H1 127.1 . . ?
C37 C38 H38A 109.5 . . ?
C37 C38 H38B 109.5 . . ?
H38A C38 H38B 109.5 . . ?
C37 C38 H38C 109.5 . . ?
H38A C38 H38C 109.5 . . ?
H38B C38 H38C 109.5 . . ?
N22 C23 C24 113.4(5) . . ?
N22 C23 H23A 108.9 . . ?
C24 C23 H23A 108.9 . . ?
N22 C23 H23B 108.9 . . ?
C24 C23 H23B 108.9 . . ?
H23A C23 H23B 107.7 . . ?
C39 C40 H40A 109.5 . . ?
C39 C40 H40B 109.5 . . ?
H40A C40 H40B 109.5 . . ?
C39 C40 H40C 109.5 . . ?
H40A C40 H40C 109.5 . . ?
H40B C40 H40C 109.5 . . ?
C23 C24 H24A 109.5 . . ?
C23 C24 H24B 109.5 . . ?
H24A C24 H24B 109.5 . . ?
C23 C24 H24C 109.5 . . ?
H24A C24 H24C 109.5 . . ?
H24B C24 H24C 109.5 . . ?

_refine_diff_density_max         0.393
_refine_diff_density_min         -0.632
_refine_diff_density_rms         0.133

_shelx_res_file                  
;

    HS46_a.res created by SHELXL-2014/7

TITL HS46_a.res in P2(1)/n
CELL  0.71073  11.1087  22.6038  12.1637   90.000  109.349   90.000
ZERR    2.000   0.0011   0.0023   0.0012    0.000    0.005    0.000
LATT 1
SYMM 1/2-X, 1/2+Y, 1/2-Z
SFAC C  H  N  O
UNIT 66  70  10  4
OMIT -3 46.2
L.S. 60
ACTA
BOND $H
FMAP 2
PLAN 2
SIZE 12.000 12.000 22.000
TEMP 23.000
WGHT    0.100000    0.635075
FVAR       0.28651
O29   4    0.634484    0.275624    0.529110    11.00000    0.04104    0.05893 =
         0.03988   -0.01702   -0.00206    0.01143
O10   4    0.868300    0.307569    1.063434    11.00000    0.06536    0.10826 =
         0.01995   -0.00722    0.00906   -0.00784
N7    3    0.683945    0.256657    0.846035    11.00000    0.04395    0.04458 =
         0.03220    0.00122    0.01286    0.00081
N8    3    0.781211    0.296926    0.864141    11.00000    0.04525    0.04835 =
         0.02394   -0.00114    0.00736   -0.00150
C3    1    0.476751    0.179554    0.805868    11.00000    0.03777    0.03940 =
         0.01511    0.00399    0.00717   -0.00283
AFIX  43
H3    2    0.489840    0.189388    0.736449    11.00000   -1.20000
AFIX   0
N22   3    0.945889    0.141887    0.493249    11.00000    0.04892    0.05667 =
         0.04888   -0.02011    0.00764    0.00998
N36   3    0.335422    0.431516    0.465785    11.00000    0.05274    0.06225 =
         0.05772    0.00538    0.00913    0.02059
C18   1    0.835680    0.272939    0.687884    11.00000    0.03917    0.03595 =
         0.02536    0.00003    0.00810    0.00158
C30   1    0.601384    0.326699    0.573727    11.00000    0.03790    0.04269 =
         0.03599   -0.00196    0.01334    0.00280
C35   1    0.674384    0.350269    0.679301    11.00000    0.03908    0.03952 =
         0.02803   -0.00041    0.01256    0.00102
C19   1    0.953658    0.245530    0.729696    11.00000    0.04386    0.04423 =
         0.02538   -0.00223    0.00378    0.00090
AFIX  43
H19   2    1.009864    0.256944    0.801931    11.00000   -1.20000
AFIX   0
C34   1    0.627751    0.401870    0.711891    11.00000    0.04944    0.04631 =
         0.03215   -0.00254    0.01715    0.00016
AFIX  43
H34   2    0.673843    0.419325    0.782549    11.00000   -1.20000
AFIX   0
C28   1    0.754968    0.252418    0.582318    11.00000    0.03297    0.04416 =
         0.03018   -0.00241    0.00572    0.00232
C16   1    0.901320    0.366878    0.807406    11.00000    0.03672    0.04114 =
         0.03413   -0.00840    0.01112    0.00196
C4    1    0.551690    0.196393    0.913644    11.00000    0.05258    0.03728 =
         0.03676    0.00634    0.02197    0.00394
C32   1    0.444925    0.404554    0.536585    11.00000    0.03777    0.04413 =
         0.04487    0.00771    0.01409    0.00532
C20   1    0.990994    0.202076    0.668577    11.00000    0.04039    0.04466 =
         0.03993   -0.00014    0.00543    0.00791
AFIX  43
H20   2    1.071107    0.184842    0.700211    11.00000   -1.20000
AFIX   0
C27   1    0.789120    0.209170    0.518762    11.00000    0.04251    0.04263 =
         0.03343   -0.00868    0.00510    0.00262
AFIX  43
H27   2    0.730902    0.197017    0.448051    11.00000   -1.20000
AFIX   0
C17   1    0.796721    0.321533    0.754282    11.00000    0.04153    0.04267 =
         0.02276   -0.00206    0.01050    0.00176
C6    1    0.658399    0.235390    0.933529    11.00000    0.05982    0.04404 =
         0.02869    0.00188    0.01319    0.00759
AFIX  43
H6    2    0.708623    0.245185    1.009071    11.00000   -1.20000
AFIX   0
C31   1    0.490156    0.352541    0.502684    11.00000    0.03835    0.05294 =
         0.03308   -0.00255    0.00388    0.00236
AFIX  43
H31   2    0.445109    0.335106    0.431702    11.00000   -1.20000
AFIX   0
C33   1    0.517038    0.428239    0.644795    11.00000    0.05081    0.04175 =
         0.04843    0.00263    0.02070    0.00843
AFIX  43
H33   2    0.489158    0.462442    0.671412    11.00000   -1.20000
AFIX   0
C21   1    0.909383    0.183381    0.558716    11.00000    0.04314    0.03755 =
         0.03879   -0.00448    0.01246    0.00183
C9    1    0.861989    0.320727    0.963933    11.00000    0.04232    0.06409 =
         0.02761   -0.00828    0.00686    0.00882
C15   1    0.954852    0.407000    0.752680    11.00000    0.04858    0.05217 =
         0.05381   -0.00513    0.01976    0.00084
AFIX  43
H15   2    0.932323    0.407722    0.671924    11.00000   -1.20000
AFIX   0
C11   1    0.935966    0.366041    0.926882    11.00000    0.03954    0.05618 =
         0.03951   -0.00991    0.01076    0.00148
C14   1    1.043507    0.446392    0.821515    11.00000    0.05501    0.04815 =
         0.08407   -0.01007    0.02715   -0.00838
AFIX  43
H14   2    1.080628    0.474008    0.785961    11.00000   -1.20000
AFIX   0
C25   1    0.862417    0.126617    0.377436    11.00000    0.05086    0.04995 =
         0.06481   -0.02599    0.01551   -0.00173
AFIX  23
H25A  2    0.776816    0.121014    0.379998    11.00000   -1.20000
H25B  2    0.890265    0.089160    0.355228    11.00000   -1.20000
AFIX   0
C12   1    1.025422    0.405421    0.995813    11.00000    0.05240    0.08405 =
         0.05154   -0.02664    0.01083   -0.00665
AFIX  43
H12   2    1.048889    0.404476    1.076627    11.00000   -1.20000
AFIX   0
C37   1    0.264586    0.407203    0.352836    11.00000    0.04052    0.05312 =
         0.08172    0.01018   -0.00457    0.00265
AFIX  23
H37A  2    0.176983    0.420845    0.330630    11.00000   -1.20000
H37B  2    0.263764    0.364421    0.358779    11.00000   -1.20000
AFIX   0
C13   1    1.077994    0.445781    0.940538    11.00000    0.05732    0.06944 =
         0.07349   -0.03009    0.01704   -0.01634
AFIX  43
H13   2    1.137555    0.472944    0.984323    11.00000   -1.20000
AFIX   0
N5    3    0.501722    0.171994    0.992219    11.00000    0.10715    0.07494 =
         0.06212    0.00155    0.03302   -0.00813
AFIX  43
H5    2    0.532474    0.175303    1.066783    11.00000   -1.20000
AFIX   0
C39   1    0.287707    0.485937    0.499915    11.00000    0.06073    0.05413 =
         0.07532    0.01567    0.02117    0.01802
AFIX  23
H39A  2    0.238243    0.507209    0.430357    11.00000   -1.20000
H39B  2    0.359507    0.510658    0.542162    11.00000   -1.20000
AFIX   0
C2    1    0.380859    0.146489    0.815408    11.00000    0.07653    0.07024 =
         0.04219    0.00068    0.00873   -0.00685
AFIX  43
H2    2    0.316483    0.129952    0.753218    11.00000   -1.20000
AFIX   0
C26   1    0.857338    0.171919    0.284340    11.00000    0.06761    0.06871 =
         0.05990   -0.01218    0.01846   -0.00086
AFIX 137
H26A  2    0.827666    0.208989    0.304163    11.00000   -1.50000
H26B  2    0.800048    0.158509    0.210694    11.00000   -1.50000
H26C  2    0.941079    0.176985    0.279126    11.00000   -1.50000
AFIX   0
C1    1    0.391390    0.140640    0.929249    11.00000    0.07871    0.06919 =
         0.05209   -0.00172    0.02724   -0.02201
AFIX  43
H1    2    0.336765    0.120094    0.959328    11.00000   -1.20000
AFIX   0
C38   1    0.318329    0.423907    0.259103    11.00000    0.09808    0.07347 =
         0.05946   -0.00038    0.00028   -0.00406
AFIX 137
H38A  2    0.305380    0.465417    0.242764    11.00000   -1.50000
H38B  2    0.275993    0.401686    0.189787    11.00000   -1.50000
H38C  2    0.408008    0.415310    0.284770    11.00000   -1.50000
AFIX   0
C23   1    1.074883    0.120446    0.526562    11.00000    0.06069    0.07882 =
         0.07561   -0.02972    0.01007    0.01942
AFIX  23
H23A  2    1.132118    0.151278    0.569267    11.00000   -1.20000
H23B  2    1.095752    0.112076    0.456759    11.00000   -1.20000
AFIX   0
C40   1    0.205561    0.475444    0.575193    11.00000    0.09735    0.07712 =
         0.13418    0.01391    0.06843    0.02313
AFIX 137
H40A  2    0.131503    0.453045    0.532191    11.00000   -1.50000
H40B  2    0.179497    0.512763    0.597556    11.00000   -1.50000
H40C  2    0.253470    0.453854    0.643680    11.00000   -1.50000
AFIX   0
C24   1    1.097002    0.065526    0.600618    11.00000    0.13130    0.05010 =
         0.20562   -0.01356   -0.04357    0.01856
AFIX 137
H24A  2    1.096932    0.075587    0.677274    11.00000   -1.50000
H24B  2    1.177866    0.048502    0.605775    11.00000   -1.50000
H24C  2    1.030312    0.037466    0.566030    11.00000   -1.50000
AFIX   0
HKLF 4

REM  HS46_a.res in P2(1)/n
REM R1 =  0.0720 for    3164 Fo > 4sig(Fo)  and  0.1011 for all    4061 data
REM    365 parameters refined using      0 restraints

END

WGHT      0.1215      3.3033

REM Highest difference peak  0.393,  deepest hole -0.632,  1-sigma level  0.133
Q1    1   0.4835  0.1635  0.7807  11.00000  0.05    0.38
Q2    1   0.5199  0.1813  0.7971  11.00000  0.05    0.37
;
_shelx_res_checksum              7648

_shelx_hkl_file                  
;
   1   0   0   -0.30    0.10
  -1   0   0   -0.30    0.10
  -2   0   0  231.58   16.20
  -2   0   0  168.28   16.20
   3   0   0   -0.80    0.70
   3   0   0    0.00    0.20
   3   0   0   -0.60    0.60
   3   0   0   -0.30    0.40
  -3   0   0   -0.20    0.30
  -3   0   0    0.60    0.40
  -3   0   0   -0.60    0.60
  -3   0   0   -1.20    0.70
  -3   0   0   -0.60    0.60
  -3   0   0    0.00    0.40
   4   0   0   47.00    4.50
   4   0   0   57.79    4.70
   4   0   0   49.20    4.90
   4   0   0   54.79    4.90
  -4   0   0   52.49    4.50
  -4   0   0   59.79    5.00
  -4   0   0   54.99    4.70
  -4   0   0   55.09    4.80
  -4   0   0   52.49    4.60
  -4   0   0   52.59    4.60
  -4   0   0   57.39    4.90
   5   0   0   -1.00    0.50
   5   0   0   -0.60    0.40
   5   0   0   -0.40    0.90
   5   0   0    0.20    0.80
  -5   0   0   -0.40    0.50
  -5   0   0   -0.90    0.60
  -5   0   0   -0.70    0.70
  -5   0   0    0.40    0.60
  -5   0   0   -1.00    0.80
  -5   0   0    0.50    0.60
  -5   0   0   -0.70    0.50
   6   0   0   34.40    3.60
   6   0   0   33.80    3.20
   6   0   0   31.90    3.50
   6   0   0   36.10    2.90
  -6   0   0   30.10    2.80
  -6   0   0   24.90    3.00
  -6   0   0   29.40    3.30
  -6   0   0   33.10    3.00
  -6   0   0   31.10    3.50
  -6   0   0   30.10    3.10
  -6   0   0   27.30    3.60
   7   0   0    0.40    1.10
   7   0   0    1.10    1.40
   7   0   0   -0.90    0.70
   7   0   0    2.80    1.50
  -7   0   0    2.00    1.30
  -7   0   0   -0.70    0.90
  -7   0   0    0.10    0.90
  -7   0   0    1.40    0.80
  -7   0   0    0.00    1.40
  -7   0   0   -0.20    1.30
   8   0   0    3.00    1.40
   8   0   0   -0.90    1.00
   8   0   0   -1.40    1.30
  -8   0   0    1.20    1.00
  -8   0   0    0.10    0.80
  -8   0   0    1.70    1.30
  -8   0   0   -0.30    0.90
  -8   0   0   -0.90    0.90
  -8   0   0   -0.60    1.20
   9   0   0   -1.80    1.60
   9   0   0   -0.60    1.30
   9   0   0   -2.90    1.50
  -9   0   0    0.60    1.20
  -9   0   0   -2.90    2.00
  -9   0   0   -0.30    1.50
  -9   0   0   -2.00    1.20
  10   0   0    5.00    2.00
  10   0   0    6.60    2.10
  10   0   0    4.70    2.40
 -10   0   0    8.40    2.30
 -10   0   0    1.50    1.70
 -10   0   0    5.00    2.80
  11   0   0    2.20    1.80
  11   0   0    1.20    1.70
 -11   0   0    1.30    1.60
 -11   0   0    0.10    1.70
 -11   0   0    1.80    2.20
  12   0   0    0.20    2.60
  12   0   0   -0.50    2.30
 -12   0   0    2.70    3.40
 -12   0   0   -1.80    1.70
 -12   0   0    1.20    2.30
  13   0   0   -0.10    2.10
  13   0   0    0.10    2.50
 -13   0   0   -2.40    1.40
 -13   0   0    6.00    3.90
 -13   0   0    1.40    2.20
 -13   0  -1    3.80    2.60
 -13   0  -1    0.10    3.60
 -13   0  -1    2.00    2.60
  13   0   1    1.80    2.80
  13   0   1    4.10    2.90
 -12   0  -1   -3.10    2.90
 -12   0  -1    0.60    1.70
 -12   0  -1    0.10    2.00
  12   0   1    2.00    2.70
  12   0   1   -1.80    2.30
 -11   0  -1    4.90    2.60
 -11   0  -1    4.10    1.90
 -11   0  -1    6.50    2.50
  11   0   1    4.70    2.10
  11   0   1    5.50    2.30
 -10   0  -1   -0.70    1.80
 -10   0  -1   -1.20    2.50
 -10   0  -1   -1.10    1.50
  10   0   1   -0.70    1.70
  10   0   1    0.90    2.10
  10   0   1   -1.90    2.10
  -9   0  -1   11.60    2.50
  -9   0  -1   15.50    3.00
  -9   0  -1   13.30    3.20
  -9   0  -1    9.60    2.80
  -9   0  -1    8.70    2.60
   9   0   1   13.10    3.00
   9   0   1   14.00    2.90
   9   0   1   16.20    2.50
  -8   0  -1    2.20    1.30
  -8   0  -1    0.70    1.10
  -8   0  -1   -0.90    1.00
  -8   0  -1   -1.20    1.40
  -8   0  -1   -0.30    1.20
  -8   0  -1    1.30    1.80
   8   0   1    0.30    1.10
   8   0   1    0.00    1.20
   8   0   1    0.30    1.60
  -7   0  -1    0.50    0.80
  -7   0  -1    0.20    1.20
  -7   0  -1    0.70    1.50
  -7   0  -1    2.20    1.50
  -7   0  -1    0.00    1.00
  -7   0  -1    0.50    1.00
   7   0   1    1.40    1.20
   7   0   1    0.20    1.00
   7   0   1    1.10    1.40
  -6   0  -1   -1.00    1.00
  -6   0  -1   -0.20    1.00
  -6   0  -1    0.70    0.80
  -6   0  -1   -1.20    0.70
  -6   0  -1    1.40    0.80
  -6   0  -1   -0.30    1.30
  -6   0  -1   -0.10    0.60
   6   0   1   -0.20    1.30
   6   0   1    0.00    0.80
   6   0   1    0.90    1.00
   6   0   1    0.20    0.60
  -5   0  -1   20.80    2.50
  -5   0  -1   24.90    2.00
  -5   0  -1   20.90    2.10
  -5   0  -1   16.80    2.60
  -5   0  -1   20.30    2.40
  -5   0  -1   16.50    2.40
  -5   0  -1   18.10    2.30
  -5   0  -1   17.80    2.00
   5   0   1   20.90    2.00
   5   0   1   17.20    2.60
   5   0   1   19.60    2.10
   5   0   1   19.50    2.50
  -4   0  -1   -1.20    0.70
  -4   0  -1   -0.30    0.60
  -4   0  -1    0.00    0.50
  -4   0  -1   -1.20    0.90
  -4   0  -1    0.20    0.60
  -4   0  -1    0.20    0.60
  -4   0  -1    0.30    0.80
  -4   0  -1   -0.60    0.40
  -4   0  -1    0.90    0.50
   4   0   1    1.00    0.50
   4   0   1   -1.20    0.70
   4   0   1   -2.50    0.80
   4   0   1   -0.40    0.60
  -3   0  -1   89.89    7.20
  -3   0  -1   85.59    7.20
  -3   0  -1   84.29    7.30
  -3   0  -1   88.29    7.40
  -3   0  -1   89.39    7.50
  -3   0  -1   95.39    7.30
  -3   0  -1   90.69    7.40
  -3   0  -1   88.19    7.30
  -3   0  -1   84.39    7.20
   3   0   1   86.69    7.40
   3   0   1   72.59    7.30
  -2   0  -1   -0.10    0.30
  -2   0  -1   -0.80    0.40
  -2   0  -1    0.30    0.40
  -2   0  -1   -0.10    0.40
  -2   0  -1    0.50    0.50
  -2   0  -1   -1.10    0.40
  -2   0  -1    0.40    0.40
  -2   0  -1   -0.60    0.30
  -2   0  -1    0.30    0.40
   2   0   1    0.60    0.40
   2   0   1    0.00    0.20
   2   0   1   -0.40    0.20
   2   0   1   -0.60    0.40
   2   0   1   -0.30    0.30
  -1   0  -1  417.76   39.20
  -1   0  -1  494.75   39.20
  -1   0  -1  538.85   39.20
  -1   0  -1  492.55   39.20
   0   0  -1   -0.80    0.10
   0   0   1   -0.70    0.10
   2   0  -1   -0.10    0.20
   2   0  -1   -0.60    0.40
   2   0  -1   -0.20    0.20
   2   0  -1   -0.30    0.30
  -2   0   1   -0.40    0.30
  -2   0   1    0.00    0.30
  -2   0   1   -0.10    0.20
  -2   0   1   -0.10    0.30
  -2   0   1   -0.40    0.30
  -2   0   1   -0.10    0.20
   3   0  -1  202.48   16.90
  -3   0   1  172.98   16.90
  -3   0   1  214.18   16.80
  -3   0   1  216.98   16.80
  -3   0   1  222.48   16.80
   4   0  -1   -0.10    0.60
   4   0  -1   -0.50    0.50
   4   0  -1    0.60    0.60
   4   0  -1   -0.10    0.30
  -4   0   1   -0.10    0.40
  -4   0   1    0.10    0.40
  -4   0   1   -0.40    0.50
  -4   0   1    0.30    0.60
  -4   0   1    0.10    0.70
   5   0  -1    8.40    1.00
   5   0  -1    8.00    1.60
   5   0  -1    6.90    1.40
   5   0  -1    5.50    1.10
  -5   0   1    7.50    1.20
  -5   0   1    7.00    1.60
  -5   0   1    7.70    1.10
  -5   0   1    6.90    1.50
  -5   0   1    7.20    1.40
  -5   0   1    6.30    1.00
   6   0  -1    0.30    0.60
   6   0  -1    0.10    1.10
   6   0  -1    0.10    0.90
   6   0  -1   -0.40    0.80
  -6   0   1    1.20    0.80
  -6   0   1    0.30    0.70
  -6   0   1    0.30    0.90
  -6   0   1    0.50    0.70
  -6   0   1    0.30    0.70
  -6   0   1    1.80    1.20
   7   0  -1  161.38   12.90
   7   0  -1  148.09   13.10
   7   0  -1  149.29   13.10
   7   0  -1  162.68   12.50
  -7   0   1  156.18   13.20
  -7   0   1  145.19   12.70
  -7   0   1  146.29   12.90
  -7   0   1  133.99   12.80
  -7   0   1  152.18   12.60
  -7   0   1  158.28   13.10
   8   0  -1   -0.70    1.00
   8   0  -1    1.20    1.50
   8   0  -1   -0.30    1.10
  -8   0   1   -1.50    1.10
  -8   0   1    1.20    0.90
  -8   0   1    0.00    1.30
  -8   0   1   -0.90    0.80
  -8   0   1    1.00    0.80
   9   0  -1    2.10    1.90
   9   0  -1    1.50    1.60
   9   0  -1    0.10    1.60
  -9   0   1   -0.70    2.10
  -9   0   1   -0.40    1.10
  -9   0   1   -0.30    1.50
  -9   0   1    2.50    1.30
  -9   0   1    1.40    1.00
  10   0  -1    1.80    2.00
  10   0  -1    2.40    1.60
  10   0  -1   -1.30    1.40
 -10   0   1   -0.60    2.30
 -10   0   1    0.50    1.40
 -10   0   1    0.90    1.40
  11   0  -1    4.70    2.70
  11   0  -1    7.50    2.60
  11   0  -1    7.80    2.10
 -11   0   1    9.00    3.40
 -11   0   1    5.00    2.10
 -11   0   1    5.80    2.40
  12   0  -1    7.30    2.90
  12   0  -1    0.50    2.50
  12   0  -1   -1.20    1.70
 -12   0   1    2.10    3.20
 -12   0   1   -0.30    1.50
 -12   0   1   -0.90    1.80
  13   0  -1    7.50    3.10
  13   0  -1    5.00    2.90
 -13   0   1    4.20    2.70
 -13   0   1   10.90    2.70
 -13   0   1    4.10    2.90
  14   0  -1   -2.10    2.60
  14   0  -1   -0.60    2.90
 -14   0   1   -3.70    3.70
 -14   0   1    2.90    2.40
 -14   0   1   -0.20    2.50
 -13   0  -2    3.00    3.70
 -13   0  -2    4.40    2.40
 -13   0  -2    0.60    2.70
  13   0   2   -0.10    3.10
  13   0   2    4.80    3.10
  13   0   2   -2.90    2.10
 -12   0  -2    3.20    2.60
 -12   0  -2    2.90    2.20
 -12   0  -2    5.70    3.50
  12   0   2    5.90    2.80
  12   0   2    4.80    2.90
  12   0   2    1.80    2.10
 -11   0  -2    1.60    2.10
 -11   0  -2   -1.50    1.90
 -11   0  -2    1.10    2.20
  11   0   2   -0.80    2.10
  11   0   2   -3.30    2.10
 -10   0  -2   29.60    4.00
 -10   0  -2   26.70    4.40
 -10   0  -2   19.70    3.60
  10   0   2   18.80    3.50
  10   0   2   18.90    3.50
  -9   0  -2   -5.50    2.00
  -9   0  -2    3.10    2.50
  -9   0  -2   -2.70    1.50
  -9   0  -2   -1.90    1.30
  -9   0  -2    0.20    1.90
   9   0   2   -2.80    2.10
   9   0   2   -1.60    1.30
   9   0   2   -1.60    1.80
  -8   0  -2   40.50    5.10
  -8   0  -2   42.30    4.30
  -8   0  -2   37.90    4.60
  -8   0  -2   45.40    4.90
  -8   0  -2   29.20    4.00
   8   0   2   39.70    4.10
   8   0   2   36.60    4.60
   8   0   2   35.50    4.80
  -7   0  -2   -0.50    1.60
  -7   0  -2   -0.20    1.10
  -7   0  -2    1.20    1.10
  -7   0  -2   -1.00    0.90
  -7   0  -2   -0.90    1.40
  -7   0  -2   -0.50    0.90
   7   0   2    1.20    1.50
   7   0   2    2.90    1.30
   7   0   2    2.40    1.70
  -6   0  -2    0.20    0.80
  -6   0  -2    1.50    0.90
  -6   0  -2    1.60    1.00
  -6   0  -2    0.90    1.00
  -6   0  -2    0.20    0.80
  -6   0  -2    0.90    1.20
  -6   0  -2   -0.20    1.10
  -6   0  -2   -0.30    1.30
  -6   0  -2    2.00    0.90
   6   0   2    0.90    0.70
   6   0   2   -2.40    1.10
   6   0   2    1.10    1.10
   6   0   2    0.70    1.00
  -5   0  -2   -0.30    0.80
  -5   0  -2   -1.80    0.80
  -5   0  -2    0.60    1.00
  -5   0  -2    1.10    0.80
  -5   0  -2   -0.20    0.60
  -5   0  -2   -1.00    0.60
  -5   0  -2    0.30    0.70
  -5   0  -2    0.10    1.20
  -5   0  -2   -0.80    0.70
   5   0   2   -0.10    0.60
   5   0   2    0.60    0.60
   5   0   2   -0.20    0.70
   5   0   2    0.90    1.20
  -4   0  -2   18.30    1.80
  -4   0  -2   17.40    1.90
  -4   0  -2   18.50    2.30
  -4   0  -2   17.60    1.90
  -4   0  -2   15.40    2.30
  -4   0  -2   18.10    1.90
  -4   0  -2   15.70    2.00
  -4   0  -2   16.70    2.10
  -4   0  -2   15.30    2.10
   4   0   2   17.90    1.80
   4   0   2   16.30    2.10
   4   0   2   19.00    1.90
   4   0   2   14.30    2.20
  -3   0  -2   -0.40    0.60
  -3   0  -2    0.00    0.60
  -3   0  -2   -0.60    0.50
  -3   0  -2    0.10    0.70
  -3   0  -2    0.60    0.50
  -3   0  -2    0.10    0.60
  -3   0  -2   -0.30    0.50
  -3   0  -2    0.30    0.50
  -3   0  -2   -0.50    0.60
   3   0   2    0.30    0.60
   3   0   2    1.00    0.70
   3   0   2   -1.40    0.70
   3   0   2    0.30    0.50
  -2   0  -2  123.89   11.70
  -2   0  -2  142.89   11.60
  -2   0  -2  136.59   11.70
  -2   0  -2  148.39   11.70
  -2   0  -2  151.58   11.60
  -2   0  -2  137.39   11.70
  -2   0  -2  148.59   11.60
  -2   0  -2  138.89   11.70
  -2   0  -2  144.39   11.80
  -1   0  -2   -0.70    0.40
  -1   0  -2    0.00    0.40
  -1   0  -2   -0.30    0.40
  -1   0  -2   -0.50    0.40
  -1   0  -2   -0.70    0.40
  -1   0  -2    0.60    0.60
  -1   0  -2   -1.30    0.40
  -1   0  -2    0.20    0.50
  -1   0  -2    0.20    0.50
   1   0   2   -0.40    0.30
   1   0   2   -0.60    0.30
   1   0   2   -0.80    0.30
   1   0   2   -0.70    0.30
   0   0  -2  481.25   40.40
   0   0  -2  516.35   40.40
   1   0  -2   -0.30    0.20
   1   0  -2    0.20    0.30
   1   0  -2   -0.10    0.30
   1   0  -2    0.20    0.40
  -1   0   2   -0.20    0.10
  -1   0   2   -0.10    0.30
  -1   0   2   -0.20    0.20
  -1   0   2    0.00    0.40
  -2   0   2  753.42   60.59
   3   0  -2   -0.80    0.60
   3   0  -2   -0.90    0.40
   3   0  -2   -0.50    0.30
  -3   0   2    0.50    0.30
  -3   0   2   -0.30    0.40
  -3   0   2   -0.60    0.50
  -3   0   2    0.70    0.30
  -3   0   2    0.00    0.40
   4   0  -2   69.99    6.70
   4   0  -2   86.09    7.00
   4   0  -2   81.59    6.90
  -4   0   2   84.89    6.80
  -4   0   2   84.29    6.80
  -4   0   2   83.09    6.70
  -4   0   2   81.79    7.00
  -4   0   2   79.09    6.90
   5   0  -2   -1.60    0.80
   5   0  -2   -0.10    0.50
   5   0  -2   -2.10    0.80
   5   0  -2   -0.30    0.60
  -5   0   2   -0.50    0.40
  -5   0   2   -0.10    0.50
  -5   0   2   -0.40    0.50
  -5   0   2   -0.10    0.70
  -5   0   2   -0.30    0.90
   6   0  -2  200.08   17.50
   6   0  -2  227.68   17.20
   6   0  -2  202.88   17.50
   6   0  -2  226.58   17.40
  -6   0   2  195.78   17.30
  -6   0   2  201.08   17.20
  -6   0   2  211.58   17.60
  -6   0   2  212.18   17.20
  -6   0   2  203.68   17.40
   7   0  -2    0.00    1.30
   7   0  -2   -0.40    1.00
   7   0  -2    1.40    1.30
   7   0  -2   -1.70    0.70
  -7   0   2   -1.10    0.80
  -7   0   2   -0.50    0.70
  -7   0   2    0.60    1.40
  -7   0   2   -0.10    0.90
  -7   0   2    0.10    0.60
   8   0  -2    3.90    1.50
   8   0  -2    7.80    1.70
   8   0  -2    6.80    1.60
  -8   0   2    2.80    1.00
  -8   0   2    3.00    1.50
  -8   0   2    3.50    1.30
  -8   0   2    7.10    1.80
  -8   0   2    4.70    1.10
   9   0  -2   -1.60    1.70
   9   0  -2   -0.60    1.20
   9   0  -2    0.60    1.30
  -9   0   2   -2.00    1.70
  -9   0   2   -0.90    1.00
  -9   0   2   -0.80    0.90
  -9   0   2   -0.60    0.90
  -9   0   2   -2.60    1.30
  10   0  -2   11.30    2.70
  10   0  -2   17.80    2.90
  10   0  -2   18.10    2.70
 -10   0   2   12.70    2.70
 -10   0   2   16.10    3.10
 -10   0   2   13.30    2.50
  11   0  -2   -0.70    1.50
  11   0  -2    1.00    1.70
  11   0  -2   -0.50    2.20
 -11   0   2    6.60    3.00
 -11   0   2   -0.80    1.10
 -11   0   2    0.70    1.50
  12   0  -2    1.60    1.90
  12   0  -2    3.50    2.30
  12   0  -2    5.00    2.60
 -12   0   2    1.50    1.40
 -12   0   2    2.90    2.50
 -12   0   2    0.80    2.10
  13   0  -2    0.00    1.90
  13   0  -2    3.50    2.80
  13   0  -2   -3.30    2.30
 -13   0   2    1.40    2.00
 -13   0   2   -4.60    2.80
 -13   0   2    3.50    2.60
  14   0  -2   12.80    3.70
  14   0  -2   10.90    3.20
 -14   0   2    9.60    3.10
 -14   0   2    6.50    3.20
 -14   0   2    8.80    3.00
 -12   0  -3    0.50    2.20
 -12   0  -3    0.50    3.30
 -12   0  -3    1.60    1.90
  12   0   3   -0.40    1.80
  12   0   3    1.30    2.80
  12   0   3    3.60    2.80
 -11   0  -3    2.00    2.90
 -11   0  -3    2.70    2.10
 -11   0  -3    2.40    1.80
  11   0   3    1.20    2.40
  11   0   3   -0.90    2.40
  11   0   3   -0.20    1.30
 -10   0  -3   -0.20    2.10
 -10   0  -3    0.10    1.90
 -10   0  -3    0.80    1.70
  10   0   3    0.90    2.10
  10   0   3   -1.70    1.50
  10   0   3    0.50    2.20
  -9   0  -3   19.00    3.30
  -9   0  -3   14.60    3.20
  -9   0  -3   13.30    3.10
  -9   0  -3   20.30    3.20
  -9   0  -3   13.40    2.90
   9   0   3   16.70    3.00
   9   0   3   17.00    3.20
   9   0   3   16.80    3.10
  -8   0  -3    2.20    1.40
  -8   0  -3    1.20    1.50
  -8   0  -3   -0.70    1.60
  -8   0  -3   -0.90    1.40
  -8   0  -3    1.00    1.50
   8   0   3   -0.90    1.20
   8   0   3   -1.10    1.00
   8   0   3    0.30    1.50
   8   0   3   -0.70    1.80
  -7   0  -3  168.38   15.20
  -7   0  -3  178.08   15.50
  -7   0  -3  173.78   15.30
  -7   0  -3  185.18   15.40
  -7   0  -3  192.18   15.00
  -7   0  -3  164.48   15.10
   7   0   3  168.98   15.10
   7   0   3  187.18   15.00
   7   0   3  180.18   15.30
   7   0   3  175.58   15.40
  -6   0  -3   -0.10    1.00
  -6   0  -3    0.40    0.80
  -6   0  -3    1.00    1.30
  -6   0  -3    0.10    1.00
  -6   0  -3    1.00    1.00
  -6   0  -3    0.50    1.30
  -6   0  -3   -0.10    1.00
  -6   0  -3    2.60    1.30
  -6   0  -3    0.10    0.80
   6   0   3   -1.00    1.20
   6   0   3   -1.10    0.80
   6   0   3   -0.30    0.80
   6   0   3    1.70    1.20
   6   0   3    1.10    0.80
  -5   0  -3    2.50    1.10
  -5   0  -3    3.70    1.20
  -5   0  -3    4.30    1.00
  -5   0  -3    1.50    1.10
  -5   0  -3    1.60    0.90
  -5   0  -3    2.70    1.40
  -5   0  -3    1.30    1.10
  -5   0  -3    3.70    1.30
  -5   0  -3    2.70    0.90
   5   0   3    2.90    1.00
   5   0   3    3.60    0.90
   5   0   3    3.20    1.40
   5   0   3    3.00    1.00
   5   0   3    3.40    1.20
   5   0   3    3.80    1.00
  -4   0  -3    0.30    0.60
  -4   0  -3   -0.10    0.70
  -4   0  -3   -0.70    0.60
  -4   0  -3    0.30    0.80
  -4   0  -3    0.20    0.70
  -4   0  -3   -1.50    0.70
  -4   0  -3   -1.50    0.90
  -4   0  -3   -1.10    0.90
  -4   0  -3   -0.80    0.80
   4   0   3   -0.10    0.70
   4   0   3    0.90    0.60
   4   0   3   -0.30    0.80
   4   0   3   -0.50    0.60
   4   0   3   -0.70    0.60
   4   0   3    0.20    0.90
  -3   0  -3    5.50    1.10
  -3   0  -3    6.00    1.40
  -3   0  -3    8.40    1.20
  -3   0  -3    5.00    1.20
  -3   0  -3    3.90    1.20
  -3   0  -3    5.30    1.10
  -3   0  -3    4.70    1.10
  -3   0  -3    7.30    1.20
  -3   0  -3    3.70    1.10
   3   0   3    6.80    1.20
   3   0   3    7.00    1.30
   3   0   3    8.30    1.10
   3   0   3    7.00    1.30
   3   0   3    5.00    1.10
  -2   0  -3    0.50    0.60
  -2   0  -3    0.70    0.80
  -2   0  -3    0.30    0.60
  -2   0  -3    0.00    0.70
  -2   0  -3   -0.30    0.60
  -2   0  -3    0.20    0.70
  -2   0  -3    1.20    0.70
  -2   0  -3   -0.30    0.70
  -2   0  -3   -0.30    0.70
   2   0   3    0.00    0.50
   2   0   3    0.00    0.60
   2   0   3   -0.10    0.50
   2   0   3   -0.10    0.40
   2   0   3    0.60    0.60
  -1   0  -3  342.67   26.60
  -1   0  -3  318.57   26.70
  -1   0  -3  329.57   26.70
  -1   0  -3  340.97   26.70
  -1   0  -3  326.57   26.70
  -1   0  -3  330.47   26.70
  -1   0  -3  329.57   26.60
  -1   0  -3  322.87   26.70
  -1   0  -3  331.47   26.80
   1   0   3  311.67   26.60
   0   0  -3   -0.20    0.60
   0   0  -3   -0.50    0.60
   0   0  -3   -0.30    0.30
   0   0  -3   -0.70    0.40
   0   0  -3   -0.10    0.40
   0   0  -3   -0.60    0.40
   0   0   3   -0.10    0.40
   0   0   3    0.10    0.40
   0   0   3   -0.30    0.50
   0   0   3   -0.20    0.20
   1   0  -3  151.38   12.40
   1   0  -3  156.48   12.30
  -1   0   3  150.18   12.40
  -1   0   3  144.39   12.40
   2   0  -3   -0.20    0.40
   2   0  -3   -0.20    0.40
   2   0  -3   -1.40    0.40
   2   0  -3    0.00    0.50
  -2   0   3   -0.60    0.50
  -2   0   3   -0.70    0.30
  -2   0   3   -0.50    0.30
  -2   0   3   -0.60    0.20
   3   0  -3  396.86   33.30
   3   0  -3  413.06   33.40
  -3   0   3  409.86   33.30
  -3   0   3  377.66   33.20
  -3   0   3  407.76   33.20
  -3   0   3  463.55   33.30
   4   0  -3    0.00    0.70
   4   0  -3   -0.40    0.60
   4   0  -3    0.00    0.40
   4   0  -3    0.30    0.60
  -4   0   3   -0.80    0.60
  -4   0   3   -0.20    0.40
  -4   0   3   -0.60    0.50
  -4   0   3    0.30    0.30
  -4   0   3   -0.10    0.40
  -4   0   3   -0.80    0.50
   5   0  -3   24.90    2.80
   5   0  -3   28.90    2.70
   5   0  -3   26.60    2.80
   5   0  -3   26.90    2.90
  -5   0   3   26.80    2.90
  -5   0   3   26.90    2.70
  -5   0   3   26.10    2.60
  -5   0   3   29.50    2.60
  -5   0   3   28.50    2.50
   6   0  -3   -1.10    1.00
   6   0  -3   -0.60    0.70
   6   0  -3    0.20    1.00
   6   0  -3   -0.50    0.80
  -6   0   3   -0.40    0.60
  -6   0   3    0.20    0.50
  -6   0   3   -1.70    0.50
  -6   0   3   -0.90    1.00
  -6   0   3    0.40    0.60
   7   0  -3  141.49   12.70
   7   0  -3  153.78   12.80
   7   0  -3  156.98   12.60
   7   0  -3  157.98   12.40
  -7   0   3  137.19   12.40
  -7   0   3  151.08   12.80
  -7   0   3  134.69   12.50
  -7   0   3  147.99   12.40
  -7   0   3  152.08   12.30
   8   0  -3    0.80    1.40
   8   0  -3    0.70    1.20
   8   0  -3   -0.80    1.20
   8   0  -3   -0.20    1.40
  -8   0   3   -0.60    0.80
  -8   0   3   -1.20    1.10
  -8   0   3   -0.80    1.40
  -8   0   3   -0.40    0.70
  -8   0   3   -0.80    0.70
   9   0  -3    1.50    1.70
   9   0  -3   -0.20    1.20
   9   0  -3    0.40    1.30
  -9   0   3   -4.40    1.40
  -9   0   3   -1.00    1.00
  -9   0   3   -0.30    0.90
  -9   0   3    0.70    1.00
  -9   0   3   -1.50    1.30
  10   0  -3   -1.10    1.80
  10   0  -3   -1.80    1.30
  10   0  -3   -2.20    1.80
 -10   0   3   -1.10    1.10
 -10   0   3   -1.30    1.60
 -10   0   3   -1.10    1.10
 -10   0   3   -3.70    2.00
  11   0  -3   14.20    3.00
  11   0  -3   10.90    2.90
  11   0  -3   10.60    2.60
 -11   0   3    7.60    2.10
 -11   0   3    4.80    2.30
 -11   0   3    8.50    2.60
  12   0  -3    1.60    2.40
  12   0  -3    2.30    2.10
  12   0  -3   -1.80    2.10
 -12   0   3   -1.50    2.70
 -12   0   3    1.80    2.10
 -12   0   3    2.50    1.70
  13   0  -3    2.90    2.60
  13   0  -3    3.60    2.40
  13   0  -3    8.10    3.00
 -13   0   3    5.90    2.20
 -13   0   3    8.90    3.10
 -13   0   3    6.00    2.60
  14   0  -3    0.30    2.40
  14   0  -3    1.70    2.90
  14   0  -3    3.90    3.10
 -14   0   3    0.60    3.40
 -14   0   3    5.60    2.70
 -14   0   3    4.10    2.20
 -12   0  -4   13.60    3.40
 -12   0  -4    7.90    3.10
 -12   0  -4   -0.30    2.70
  12   0   4    5.20    2.60
  12   0   4    1.80    2.90
  12   0   4    4.60    2.40
 -11   0  -4   -0.60    2.10
 -11   0  -4   -1.20    2.60
 -11   0  -4   -1.70    2.20
  11   0   4    0.40    2.70
  11   0   4    3.90    2.60
  11   0   4   -5.10    1.50
 -10   0  -4    2.60    2.70
 -10   0  -4    2.80    2.00
 -10   0  -4   -0.50    1.90
  10   0   4    4.90    2.40
  10   0   4    0.80    1.30
  10   0   4    5.10    2.60
  -9   0  -4   -0.80    2.20
  -9   0  -4   -0.20    2.40
  -9   0  -4   -1.00    1.90
  -9   0  -4    1.60    1.90
   9   0   4    3.40    1.90
   9   0   4    3.60    2.50
   9   0   4    1.00    2.00
  -8   0  -4   24.20    3.90
  -8   0  -4   22.10    3.70
  -8   0  -4   23.30    3.50
  -8   0  -4   22.30    3.50
  -8   0  -4   21.00    3.30
   8   0   4   19.60    3.20
   8   0   4   19.00    3.30
   8   0   4   15.80    3.40
  -7   0  -4    0.10    1.40
  -7   0  -4   -0.80    1.60
  -7   0  -4    1.80    2.00
  -7   0  -4   -0.80    1.20
  -7   0  -4   -0.20    1.70
  -7   0  -4   -0.10    1.50
   7   0   4   -1.20    1.30
   7   0   4   -0.40    1.60
   7   0   4   -0.10    1.60
   7   0   4    0.30    1.10
  -6   0  -4   30.80    3.70
  -6   0  -4   26.50    3.00
  -6   0  -4   24.90    3.00
  -6   0  -4   24.10    3.20
  -6   0  -4   28.90    3.70
  -6   0  -4   32.80    3.10
  -6   0  -4   24.60    3.30
  -6   0  -4   21.70    3.30
  -6   0  -4   25.10    3.40
   6   0   4   24.90    3.30
   6   0   4   29.40    3.00
   6   0   4   30.40    3.20
   6   0   4   28.20    3.00
   6   0   4   24.40    3.30
   6   0   4   27.40    3.50
  -5   0  -4    0.50    1.10
  -5   0  -4    1.30    1.10
  -5   0  -4   -1.30    0.80
  -5   0  -4    0.30    1.40
  -5   0  -4   -0.20    0.90
  -5   0  -4   -0.10    1.20
  -5   0  -4   -0.80    0.70
  -5   0  -4    0.20    1.10
  -5   0  -4    0.70    1.10
   5   0   4   -0.10    0.80
   5   0   4   -1.20    0.80
   5   0   4    0.90    1.30
   5   0   4   -1.00    0.90
   5   0   4    1.10    0.80
   5   0   4    0.60    1.00
  -4   0  -4   -0.30    0.80
  -4   0  -4   -0.20    1.10
  -4   0  -4    0.50    0.90
  -4   0  -4   -1.70    0.90
  -4   0  -4   -0.40    0.90
  -4   0  -4   -0.10    0.80
  -4   0  -4    0.10    0.90
  -4   0  -4   -0.60    0.90
  -4   0  -4   -0.50    0.70
   4   0   4   -0.80    0.80
   4   0   4   -0.80    0.70
   4   0   4    0.60    0.90
   4   0   4    0.10    1.00
   4   0   4   -0.20    0.80
  -3   0  -4   -0.20    0.80
  -3   0  -4   -0.50    0.70
  -3   0  -4    0.10    0.80
  -3   0  -4   -0.10    0.60
  -3   0  -4   -0.90    0.80
  -3   0  -4    0.30    1.00
  -3   0  -4    0.80    0.80
  -3   0  -4   -0.80    0.80
  -3   0  -4   -0.10    0.90
   3   0   4    0.00    0.70
   3   0   4    1.40    1.00
   3   0   4    0.20    0.70
   3   0   4    0.10    0.80
   3   0   4   -1.50    0.60
  -2   0  -4  298.97   25.50
  -2   0  -4  317.27   25.30
  -2   0  -4  295.87   25.30
  -2   0  -4  314.87   25.40
  -2   0  -4  315.27   25.40
  -2   0  -4  302.77   25.30
  -2   0  -4  312.37   25.30
  -2   0  -4  318.17   25.40
  -2   0  -4  322.07   25.30
   2   0   4  325.47   25.30
   2   0   4  308.17   25.20
   2   0   4  308.97   25.30
   2   0   4  286.87   25.30
   2   0   4  307.57   25.30
  -1   0  -4   -0.20    0.50
  -1   0  -4    0.00    0.70
  -1   0  -4    0.00    0.60
  -1   0  -4   -0.20    0.60
  -1   0  -4   -0.30    0.60
  -1   0  -4    0.10    0.70
  -1   0  -4   -0.40    0.50
  -1   0  -4   -0.90    0.70
   1   0   4   -0.40    0.50
   1   0   4    0.20    0.50
   1   0   4   -0.70    0.50
   1   0   4   -0.20    0.60
   1   0   4    0.00    0.40
   0   0  -4  964.00   76.59
   0   0  -4  908.81   76.49
   0   0  -4  934.71   76.39
   0   0  -4  962.00   76.29
   0   0  -4  919.01   76.49
   0   0  -4 1036.00   76.49
   0   0   4  984.60   76.49
   0   0   4  928.81   76.39
   0   0   4  892.61   76.49
   1   0  -4   -0.50    0.70
   1   0  -4   -0.50    0.40
   1   0  -4    0.20    0.30
   1   0  -4    0.50    0.70
   1   0  -4   -0.30    0.50
  -1   0   4    0.10    0.40
  -1   0   4    0.00    0.30
  -1   0   4   -0.10    0.60
  -1   0   4    0.30    0.40
   2   0  -4   83.99    8.60
   2   0  -4  108.99    8.70
   2   0  -4   99.49    8.50
   2   0  -4  111.39    8.40
   2   0  -4  108.09    8.60
  -2   0   4  103.89    8.40
  -2   0   4   95.89    8.40
  -2   0   4  101.29    8.50
  -2   0   4  103.49    8.60
   3   0  -4   -0.50    0.60
   3   0  -4    0.50    0.70
   3   0  -4   -0.40    0.50
   3   0  -4    0.10    0.60
  -3   0   4    0.00    0.40
  -3   0   4    1.20    0.70
  -3   0   4   -0.30    0.40
  -3   0   4    0.50    0.50
  -3   0   4   -0.40    0.40
   4   0  -4   31.30    3.10
   4   0  -4   32.20    3.20
   4   0  -4   33.50    3.20
   4   0  -4   30.40    3.00
  -4   0   4   34.30    3.10
  -4   0   4   32.30    2.90
  -4   0   4   34.60    3.20
  -4   0   4   34.00    3.00
  -4   0   4   39.40    3.10
   5   0  -4   -0.50    0.60
   5   0  -4    0.20    0.80
   5   0  -4   -0.40    0.50
   5   0  -4   -0.50    0.70
   5   0  -4    0.00    0.80
  -5   0   4   -0.40    0.80
  -5   0   4    0.40    0.60
  -5   0   4    0.60    0.60
  -5   0   4   -1.00    0.60
  -5   0   4    0.20    0.40
  -5   0   4   -0.10    0.40
   6   0  -4  110.99    9.00
   6   0  -4  105.69    8.80
   6   0  -4  110.89    8.90
   6   0  -4   99.19    8.90
  -6   0   4  103.09    8.80
  -6   0   4   89.99    8.40
  -6   0   4  103.09    9.00
  -6   0   4  100.49    8.80
  -6   0   4  108.39    8.60
  -6   0   4  106.69    8.70
   7   0  -4   -0.20    0.90
   7   0  -4   -0.60    0.90
   7   0  -4    2.80    1.30
   7   0  -4    0.40    1.00
  -7   0   4    0.70    0.80
  -7   0   4    0.50    0.60
  -7   0   4   -1.40    0.60
  -7   0   4   -1.10    0.90
  -7   0   4   -0.70    1.20
   8   0  -4    4.30    1.20
   8   0  -4    1.70    1.20
   8   0  -4    2.50    1.30
   8   0  -4    1.20    1.50
  -8   0   4    4.60    1.80
  -8   0   4    0.30    0.70
  -8   0   4    2.20    1.10
  -8   0   4    2.00    0.80
  -8   0   4    1.90    1.30
   9   0  -4    0.90    1.70
   9   0  -4   -1.50    1.50
   9   0  -4   -0.10    1.30
  -9   0   4    0.00    1.00
  -9   0   4   -1.00    1.30
  -9   0   4    0.10    1.00
  -9   0   4   -0.50    0.70
  -9   0   4   -1.00    1.20
  10   0  -4   10.40    2.70
  10   0  -4   10.30    2.30
  10   0  -4   10.20    2.80
 -10   0   4    9.30    2.30
 -10   0   4    9.10    1.80
 -10   0   4    9.90    2.90
 -10   0   4   12.50    2.20
  11   0  -4    0.40    1.80
  11   0  -4    0.40    2.10
  11   0  -4   -1.30    2.00
 -11   0   4   -0.60    1.30
 -11   0   4   -0.70    1.30
 -11   0   4   -0.90    2.30
  12   0  -4    6.00    2.40
  12   0  -4   12.60    3.10
  12   0  -4   11.30    3.00
 -12   0   4    9.10    2.30
 -12   0   4    9.50    3.40
 -12   0   4    4.80    2.40
  13   0  -4    0.70    2.40
  13   0  -4    2.30    2.20
  13   0  -4    3.70    2.70
 -13   0   4    3.40    2.00
 -13   0   4    0.50    2.80
 -13   0   4    1.30    2.30
  14   0  -4    3.40    2.80
  14   0  -4   -1.50    2.10
  14   0  -4   -0.60    2.70
 -14   0   4   -0.30    2.20
 -14   0   4    4.80    3.40
 -14   0   4    4.90    2.20
 -11   0  -5    0.90    2.60
 -11   0  -5    1.00    2.30
 -11   0  -5   -1.10    2.40
  11   0   5   -0.60    2.60
  11   0   5   -0.20    2.10
 -10   0  -5   -0.30    2.00
 -10   0  -5   -3.10    2.20
 -10   0  -5   -1.10    2.30
  10   0   5   -2.70    1.70
  10   0   5    0.60    2.20
  10   0   5    0.50    2.50
  -9   0  -5    2.60    2.30
  -9   0  -5   10.30    2.70
  -9   0  -5    6.80    2.20
  -9   0  -5    1.50    2.30
   9   0   5    4.70    2.20
   9   0   5    8.90    2.70
   9   0   5   -0.20    1.60
  -8   0  -5   -0.30    1.90
  -8   0  -5   -1.30    2.00
  -8   0  -5    0.20    1.70
  -8   0  -5   -0.20    2.10
  -8   0  -5   -0.80    2.10
   8   0   5    0.90    1.80
   8   0   5    1.60    1.70
   8   0   5    2.50    2.10
  -7   0  -5   12.00    2.50
  -7   0  -5   11.40    2.70
  -7   0  -5    8.20    2.20
  -7   0  -5    7.10    2.20
  -7   0  -5    8.30    2.50
   7   0   5   12.20    2.70
   7   0   5    1.90    1.80
   7   0   5    8.90    2.20
  -6   0  -5    5.40    1.60
  -6   0  -5    5.40    1.90
  -6   0  -5    0.50    1.70
  -6   0  -5    4.10    2.40
  -6   0  -5    0.90    1.40
  -6   0  -5    2.20    1.50
  -6   0  -5    2.10    1.30
  -6   0  -5    4.60    1.60
   6   0   5    3.30    1.60
   6   0   5    2.60    1.30
   6   0   5    6.10    2.00
   6   0   5    0.50    1.20
   6   0   5    0.40    2.10
  -5   0  -5    1.00    1.00
  -5   0  -5    0.10    1.50
  -5   0  -5    2.80    1.20
  -5   0  -5    2.90    1.40
  -5   0  -5    2.30    1.30
  -5   0  -5    0.90    1.10
  -5   0  -5    1.40    1.40
  -5   0  -5    1.60    1.20
  -5   0  -5    3.10    1.30
   5   0   5    1.40    1.20
   5   0   5   -0.70    1.30
   5   0   5    0.60    1.00
   5   0   5    0.00    1.10
   5   0   5    2.90    1.20
   5   0   5    0.90    1.10
   5   0   5    0.50    1.00
  -4   0  -5    0.80    0.80
  -4   0  -5    0.30    1.00
  -4   0  -5   -0.90    1.00
  -4   0  -5   -0.40    1.00
  -4   0  -5    0.80    1.10
  -4   0  -5    0.20    1.10
  -4   0  -5    0.30    1.20
  -4   0  -5   -0.10    0.90
  -4   0  -5    0.20    0.90
   4   0   5    0.80    1.00
   4   0   5   -0.10    0.80
   4   0   5    0.10    0.90
   4   0   5   -0.30    1.00
   4   0   5   -1.50    0.80
   4   0   5    0.20    0.90
  -3   0  -5  179.68   15.70
  -3   0  -5  196.98   15.50
  -3   0  -5  189.48   15.60
  -3   0  -5  188.28   15.40
  -3   0  -5  190.88   15.70
  -3   0  -5  191.18   15.60
  -3   0  -5  183.88   15.60
  -3   0  -5  183.08   15.70
  -3   0  -5  185.38   15.50
   3   0   5  173.48   15.60
   3   0   5  182.68   15.60
   3   0   5  185.48   15.50
   3   0   5  188.88   15.60
   3   0   5  185.28   15.50
  -2   0  -5    0.50    0.90
  -2   0  -5   -0.10    0.60
  -2   0  -5   -0.40    0.80
  -2   0  -5   -1.40    1.00
  -2   0  -5   -0.50    0.80
  -2   0  -5   -0.30    0.70
  -2   0  -5   -0.30    0.70
  -2   0  -5    0.20    0.80
   2   0   5    0.00    0.70
   2   0   5   -0.20    0.70
   2   0   5   -1.20    0.90
   2   0   5   -1.30    0.70
   2   0   5   -0.60    0.60
   2   0   5    0.00    0.90
  -1   0  -5    6.50    1.20
  -1   0  -5    5.80    1.10
  -1   0  -5    5.90    1.10
  -1   0  -5    3.50    1.40
  -1   0  -5    5.10    1.30
  -1   0  -5    5.80    1.30
  -1   0  -5    6.10    0.90
  -1   0  -5    5.40    1.10
   1   0   5    5.90    1.10
   1   0   5    5.50    1.00
   1   0   5    6.80    1.30
   1   0   5    6.50    1.30
   1   0   5    6.40    1.10
   0   0  -5    0.20    1.00
   0   0  -5    0.70    0.70
   0   0  -5   -0.30    0.50
   0   0  -5   -0.80    0.70
   0   0  -5   -0.20    0.40
   0   0  -5   -0.40    0.80
   0   0   5   -0.30    0.40
   0   0   5   -0.10    0.40
   0   0   5   -0.30    0.40
   0   0   5   -1.10    0.70
   0   0   5    0.20    0.80
   1   0  -5   19.70    2.00
   1   0  -5   18.00    2.20
   1   0  -5   17.10    1.70
   1   0  -5   22.50    2.50
   1   0  -5   18.30    2.30
  -1   0   5   19.10    1.80
  -1   0   5   19.10    2.00
  -1   0   5   17.40    1.90
  -1   0   5   16.70    2.10
   2   0  -5   -0.70    0.60
   2   0  -5   -0.30    0.40
   2   0  -5   -0.50    0.80
   2   0  -5   -0.90    0.50
   2   0  -5   -0.50    0.80
  -2   0   5    0.40    0.60
  -2   0   5    0.00    0.40
  -2   0   5   -0.10    0.80
  -2   0   5   -0.10    0.40
   3   0  -5    1.80    0.70
   3   0  -5    3.00    1.00
   3   0  -5    2.60    1.10
   3   0  -5    2.80    0.90
  -3   0   5    3.20    0.80
  -3   0   5    3.10    0.80
  -3   0   5    5.00    0.70
  -3   0   5    3.70    0.70
  -3   0   5    2.80    0.70
   4   0  -5   -1.00    0.60
   4   0  -5   -1.00    0.50
   4   0  -5   -1.40    0.80
   4   0  -5   -0.20    0.80
  -4   0   5    1.00    0.80
  -4   0   5    0.70    0.60
  -4   0   5   -0.40    0.60
  -4   0   5   -0.70    0.60
  -4   0   5    0.50    0.60
   5   0  -5   16.30    2.20
   5   0  -5   16.10    1.90
   5   0  -5   17.60    2.20
   5   0  -5   15.50    2.10
   5   0  -5   16.90    2.20
  -5   0   5   21.60    1.80
  -5   0   5   22.00    2.00
  -5   0   5   14.50    1.90
  -5   0   5   19.20    2.20
  -5   0   5   19.10    2.00
  -5   0   5   18.60    2.20
   6   0  -5   -0.80    0.80
   6   0  -5    1.00    1.00
   6   0  -5   -0.70    0.50
   6   0  -5   -1.30    0.90
   6   0  -5   -0.40    0.80
  -6   0   5   -0.70    0.80
  -6   0   5    0.80    0.50
  -6   0   5   -0.20    0.60
  -6   0   5   -0.80    0.50
  -6   0   5   -0.90    0.60
  -6   0   5   -0.10    0.80
   7   0  -5    5.70    1.40
   7   0  -5    6.50    1.40
   7   0  -5    3.30    1.30
   7   0  -5    6.00    1.70
  -7   0   5    5.90    1.20
  -7   0   5    4.30    1.20
  -7   0   5    4.70    1.60
  -7   0   5    5.00    1.00
  -7   0   5    3.00    1.00
   8   0  -5   -0.90    1.10
   8   0  -5   -0.70    1.30
   8   0  -5    0.70    1.30
   8   0  -5    0.20    1.30
  -8   0   5   -0.20    0.80
  -8   0   5   -1.50    0.80
  -8   0   5   -0.50    0.60
  -8   0   5    1.40    1.30
  -8   0   5    0.60    1.40
   9   0  -5    8.20    2.30
   9   0  -5   11.40    2.50
   9   0  -5   11.60    2.30
  -9   0   5   14.20    2.10
  -9   0   5   13.80    1.80
  -9   0   5   10.10    2.20
  -9   0   5   11.60    2.60
  -9   0   5   11.00    1.90
  10   0  -5   -2.40    1.70
  10   0  -5   -1.00    1.50
  10   0  -5   -4.30    1.70
 -10   0   5   -4.10    1.70
 -10   0   5   -0.90    1.60
 -10   0   5   -1.60    1.10
 -10   0   5   -0.30    1.10
  11   0  -5    2.30    2.00
  11   0  -5    3.40    2.50
  11   0  -5   -0.30    1.80
 -11   0   5    4.30    1.60
 -11   0   5    4.00    2.60
 -11   0   5   -1.50    1.60
  12   0  -5   -1.20    1.80
  12   0  -5   -2.30    2.10
  12   0  -5    0.80    2.10
 -12   0   5    1.30    2.60
 -12   0   5   -4.10    1.60
 -12   0   5    0.90    1.50
  13   0  -5   10.00    3.30
  13   0  -5   11.50    3.50
  13   0  -5    9.50    2.80
 -13   0   5   11.50    3.70
 -13   0   5   12.30    2.70
 -13   0   5   12.00    3.00
  14   0  -5   -7.30    2.30
  14   0  -5    2.10    2.80
  14   0  -5    1.70    2.40
 -14   0   5    1.50    1.80
 -14   0   5    0.20    2.50
 -14   0   5    2.50    3.20
 -11   0  -6   -3.10    2.50
 -11   0  -6    0.10    2.20
 -11   0  -6   -1.70    2.60
  11   0   6    2.10    2.20
  11   0   6   -0.80    2.00
  11   0   6   -1.00    2.10
 -10   0  -6    4.90    2.90
 -10   0  -6    4.90    2.70
 -10   0  -6    3.40    2.40
  10   0   6    5.10    2.20
  10   0   6    6.00    2.30
  10   0   6    0.70    2.10
  -9   0  -6    2.50    2.30
  -9   0  -6    0.40    1.80
  -9   0  -6    4.00    2.30
   9   0   6   -0.20    1.80
   9   0   6    2.60    2.30
   9   0   6    2.80    1.60
  -8   0  -6    0.30    1.90
  -8   0  -6    1.20    2.20
  -8   0  -6    4.90    2.60
  -8   0  -6    1.00    2.10
  -8   0  -6    0.10    2.90
   8   0   6    0.90    2.10
   8   0   6    0.30    1.50
   8   0   6    0.10    1.60
  -7   0  -6   -3.70    1.70
  -7   0  -6   -0.90    1.80
  -7   0  -6   -0.50    2.00
  -7   0  -6   -0.60    1.80
  -7   0  -6    1.50    1.70
   7   0   6   -0.20    1.40
   7   0   6   -4.30    1.60
   7   0   6    4.00    1.90
   7   0   6    2.90    2.10
  -6   0  -6  198.78   17.40
  -6   0  -6  204.48   17.50
  -6   0  -6  207.78   17.50
  -6   0  -6  209.18   17.30
  -6   0  -6  205.78   17.30
  -6   0  -6  227.18   17.70
   6   0   6  201.48   17.30
   6   0   6  209.48   17.20
   6   0   6  208.08   17.50
   6   0   6  159.78   17.10
  -5   0  -6    3.50    1.60
  -5   0  -6    4.40    1.60
  -5   0  -6    3.60    1.70
  -5   0  -6    5.30    1.80
  -5   0  -6    2.30    1.60
  -5   0  -6    1.10    1.10
  -5   0  -6    1.50    1.30
  -5   0  -6   -0.80    1.50
  -5   0  -6   -0.70    1.20
   5   0   6    3.10    1.40
   5   0   6    3.30    1.70
   5   0   6    2.90    1.50
   5   0   6    1.70    1.50
   5   0   6    3.00    1.30
   5   0   6    1.50    1.60
  -4   0  -6   81.19    7.90
  -4   0  -6   88.79    8.10
  -4   0  -6   89.29    8.20
  -4   0  -6   90.69    7.90
  -4   0  -6   90.09    8.20
  -4   0  -6   92.49    7.90
  -4   0  -6   85.49    7.70
  -4   0  -6   85.19    8.10
  -4   0  -6   87.99    8.10
   4   0   6   85.79    7.80
   4   0   6   86.89    8.00
   4   0   6   96.39    7.90
   4   0   6   92.89    8.10
   4   0   6   91.79    8.00
   4   0   6   85.99    7.80
  -3   0  -6   -1.30    0.80
  -3   0  -6    0.10    0.90
  -3   0  -6   -1.00    0.90
  -3   0  -6   -0.50    1.10
  -3   0  -6   -0.30    0.80
  -3   0  -6    0.00    0.70
  -3   0  -6    0.60    1.10
  -3   0  -6    0.30    1.10
   3   0   6   -1.50    0.80
   3   0   6   -0.80    0.80
   3   0   6    0.40    0.80
   3   0   6    0.50    0.90
   3   0   6    0.30    1.10
   3   0   6   -0.80    0.90
  -2   0  -6    2.70    0.90
  -2   0  -6    1.60    1.30
  -2   0  -6    3.40    1.20
  -2   0  -6    2.50    0.90
  -2   0  -6    3.30    1.30
  -2   0  -6    4.70    1.20
  -2   0  -6    1.60    1.20
  -2   0  -6    5.80    1.30
   2   0   6    5.00    1.10
   2   0   6    3.80    1.30
   2   0   6    4.10    1.20
   2   0   6    3.50    1.00
   2   0   6    4.50    1.00
   2   0   6    2.00    1.20
  -1   0  -6   -0.20    0.80
  -1   0  -6    0.40    0.70
  -1   0  -6   -0.70    0.70
  -1   0  -6   -1.10    1.10
  -1   0  -6    0.20    0.80
  -1   0  -6    1.10    1.10
  -1   0  -6   -1.80    0.50
   1   0   6    0.00    0.60
   1   0   6   -0.20    0.80
   1   0   6   -0.50    0.90
   1   0   6    0.20    0.70
   1   0   6   -0.80    0.90
   0   0  -6   45.90    4.90
   0   0  -6   55.49    4.70
   0   0  -6   51.19    4.80
   0   0  -6   51.59    4.40
   0   0  -6   50.49    4.80
   0   0  -6   51.99    4.60
   0   0   6   49.10    4.70
   0   0   6   50.19    4.60
   0   0   6   54.39    4.70
   0   0   6   46.10    4.30
   0   0   6   52.39    4.50
   1   0  -6   -0.30    0.70
   1   0  -6    0.30    0.40
   1   0  -6    0.30    0.90
   1   0  -6    0.60    1.00
   1   0  -6    1.20    1.20
  -1   0   6   -0.30    0.60
  -1   0   6    0.40    0.50
  -1   0   6    1.10    0.80
  -1   0   6    0.20    0.90
   2   0  -6  187.28   16.00
   2   0  -6  188.68   15.80
   2   0  -6  181.48   15.50
   2   0  -6  197.38   15.80
   2   0  -6  198.58   16.00
  -2   0   6  195.38   15.70
  -2   0   6  208.68   15.60
  -2   0   6  189.78   15.80
  -2   0   6  166.68   15.70
   3   0  -6   -0.20    0.80
   3   0  -6   -1.90    0.80
   3   0  -6   -0.40    1.00
   3   0  -6   -1.30    0.70
   3   0  -6    0.20    0.60
  -3   0   6   -0.90    0.60
  -3   0   6   -0.80    0.60
  -3   0   6   -0.60    0.50
  -3   0   6   -1.00    0.80
   4   0  -6  143.19   12.60
   4   0  -6  148.29   12.50
   4   0  -6  153.48   12.40
   4   0  -6  140.09   12.50
  -4   0   6  144.09   12.30
  -4   0   6  158.58   12.40
  -4   0   6  168.98   12.40
  -4   0   6  138.59   12.50
  -4   0   6  144.89   12.40
   5   0  -6    1.00    0.80
   5   0  -6   -0.10    0.90
   5   0  -6   -2.50    0.80
   5   0  -6   -0.10    1.00
   5   0  -6   -0.80    0.70
  -5   0   6    0.90    0.80
  -5   0   6   -1.00    0.50
  -5   0   6    0.70    0.70
  -5   0   6   -0.90    0.80
  -5   0   6   -0.70    0.70
   6   0  -6   25.40    2.90
   6   0  -6   23.90    2.60
   6   0  -6   25.00    2.80
   6   0  -6   27.20    2.90
   6   0  -6   26.40    2.80
  -6   0   6   25.10    2.80
  -6   0   6   25.50    2.60
  -6   0   6   25.00    2.40
  -6   0   6   26.10    2.80
  -6   0   6   23.30    2.50
  -6   0   6   25.10    2.70
   7   0  -6   -0.60    1.10
   7   0  -6    1.40    1.20
   7   0  -6   -0.80    1.00
   7   0  -6   -0.90    1.00
  -7   0   6   -0.90    0.50
  -7   0   6    0.00    0.70
  -7   0   6   -0.10    1.00
  -7   0   6   -1.00    1.00
  -7   0   6   -1.50    0.80
   8   0  -6   29.60    3.60
   8   0  -6   33.20    3.90
   8   0  -6   33.20    3.60
   8   0  -6   33.70    3.90
  -8   0   6   31.10    3.00
  -8   0   6   27.60    3.50
  -8   0   6   32.90    3.40
  -8   0   6   34.10    4.00
  -8   0   6   27.90    3.20
   9   0  -6   -2.50    1.40
   9   0  -6   -2.50    1.50
   9   0  -6   -2.30    1.70
   9   0  -6    3.20    1.70
  -9   0   6    0.30    0.80
  -9   0   6   -2.40    1.50
  -9   0   6   -0.30    1.00
  -9   0   6   -2.00    0.90
  -9   0   6    1.90    1.20
  10   0  -6    6.80    2.40
  10   0  -6    4.30    2.30
  10   0  -6   11.20    2.30
 -10   0   6   11.40    2.10
 -10   0   6    4.30    2.40
 -10   0   6    7.40    1.80
 -10   0   6   10.10    1.90
  11   0  -6    0.00    1.80
  11   0  -6   -0.30    1.50
  11   0  -6   -2.10    2.00
 -11   0   6   -1.30    1.20
 -11   0   6   -2.00    2.00
 -11   0   6   -0.80    1.60
 -11   0   6   -2.10    1.20
  12   0  -6   16.60    3.20
  12   0  -6   16.90    3.40
  12   0  -6   14.80    3.50
 -12   0   6   12.60    3.00
 -12   0   6   13.50    3.70
 -12   0   6   14.70    2.70
  13   0  -6    0.80    2.40
  13   0  -6   -4.90    1.80
  13   0  -6   -0.50    1.80
 -13   0   6    0.70    2.80
 -13   0   6    0.10    1.10
 -13   0   6    1.10    2.40
  14   0  -6   -1.00    2.70
  14   0  -6    3.40    2.80
  14   0  -6   -3.20    2.00
 -14   0   6    1.40    2.00
 -14   0   6    2.10    3.20
 -14   0   6   -1.10    2.30
 -10   0  -7   -2.40    2.50
 -10   0  -7   -1.40    2.10
 -10   0  -7   -1.80    2.50
  10   0   7    2.30    2.80
  10   0   7   -1.50    2.00
  10   0   7   -0.20    1.80
  -9   0  -7    0.70    2.30
  -9   0  -7   -3.50    2.00
  -9   0  -7    0.40    2.20
   9   0   7   -3.40    2.00
   9   0   7   -3.50    1.60
   9   0   7    1.30    1.80
  -8   0  -7    0.20    2.20
  -8   0  -7    0.10    1.80
  -8   0  -7   -2.50    2.10
  -8   0  -7   -0.40    2.20
   8   0   7    0.20    1.40
   8   0   7    1.40    2.00
   8   0   7   -2.10    1.70
   8   0   7   -0.30    2.10
  -7   0  -7    5.60    2.50
  -7   0  -7    9.80    2.70
  -7   0  -7   12.20    3.00
  -7   0  -7    8.90    2.70
   7   0   7    7.50    2.20
   7   0   7    7.30    2.30
   7   0   7    8.70    2.50
   7   0   7    6.00    2.10
  -6   0  -7   -0.80    1.80
  -6   0  -7   -3.80    1.70
  -6   0  -7    0.80    2.00
  -6   0  -7   -1.10    1.70
  -6   0  -7   -2.40    1.50
   6   0   7   -3.20    1.50
   6   0   7   -0.70    1.50
   6   0   7   -3.00    1.20
   6   0   7   -1.10    1.70
  -5   0  -7  309.17   24.00
  -5   0  -7  303.17   23.90
  -5   0  -7  305.67   24.00
  -5   0  -7  275.57   23.90
  -5   0  -7  304.27   24.00
  -5   0  -7  270.97   23.60
   5   0   7  265.67   23.70
   5   0   7  267.87   23.70
   5   0   7  257.47   23.70
   5   0   7  280.57   23.80
  -4   0  -7    0.60    1.30
  -4   0  -7   -1.10    1.40
  -4   0  -7   -0.40    1.60
  -4   0  -7   -0.90    1.50
  -4   0  -7    0.20    1.00
  -4   0  -7    0.30    1.70
  -4   0  -7   -2.20    1.20
   4   0   7   -2.40    1.10
   4   0   7   -1.40    1.10
   4   0   7   -1.80    1.30
   4   0   7   -0.30    1.20
   4   0   7   -0.90    1.10
   4   0   7    0.40    1.30
  -3   0  -7   33.00    3.70
  -3   0  -7   26.30    3.20
  -3   0  -7   30.90    3.90
  -3   0  -7   23.30    3.70
  -3   0  -7   30.20    3.80
  -3   0  -7   33.90    3.50
  -3   0  -7   23.00    3.90
  -3   0  -7   35.20    3.60
   3   0   7   30.50    3.20
   3   0   7   30.90    3.40
   3   0   7   34.40    3.40
   3   0   7   32.30    3.70
   3   0   7   24.90    3.90
   3   0   7   24.60    3.50
  -2   0  -7   -0.10    1.30
  -2   0  -7   -0.40    0.80
  -2   0  -7   -0.50    0.70
  -2   0  -7   -2.80    1.00
  -2   0  -7   -0.60    0.90
  -2   0  -7   -0.50    1.30
  -2   0  -7   -0.20    1.10
  -2   0  -7   -1.20    0.90
   2   0   7   -0.80    0.90
   2   0   7    0.80    0.90
   2   0   7   -2.50    1.00
   2   0   7   -1.00    0.70
   2   0   7    1.60    1.00
   2   0   7   -2.70    0.90
  -1   0  -7   17.50    2.50
  -1   0  -7   15.80    2.00
  -1   0  -7   13.00    1.70
  -1   0  -7   15.40    2.50
  -1   0  -7   11.90    2.10
  -1   0  -7   14.00    2.30
   1   0   7   15.50    2.20
   1   0   7   16.60    2.30
   1   0   7   14.60    2.10
   1   0   7   17.30    2.10
   1   0   7   14.30    1.80
   0   0  -7    0.50    1.30
   0   0  -7   -1.20    0.80
   0   0  -7    0.00    0.90
   0   0  -7    0.20    0.50
   0   0  -7    0.10    1.10
   0   0  -7   -1.80    0.90
   0   0   7   -0.40    0.60
   0   0   7    0.20    0.50
   0   0   7   -0.40    1.00
   0   0   7    0.10    1.10
   0   0   7    1.00    0.90
   1   0  -7   32.00    3.30
   1   0  -7   30.20    2.90
   1   0  -7   36.70    3.60
   1   0  -7   32.40    3.40
   1   0  -7   28.50    3.50
  -1   0   7   39.00    3.60
  -1   0   7   38.30    3.20
  -1   0   7   33.70    3.50
  -1   0   7   30.50    3.30
   2   0  -7    0.10    0.40
   2   0  -7    1.00    1.20
   2   0  -7    0.20    1.00
   2   0  -7    2.00    1.30
   2   0  -7    0.10    0.80
  -2   0   7    0.80    1.10
  -2   0   7    0.40    0.80
  -2   0   7    0.50    0.60
  -2   0   7    0.70    1.00
   3   0  -7    2.40    1.10
   3   0  -7    1.40    1.00
   3   0  -7    2.80    1.20
   3   0  -7    2.00    1.40
  -3   0   7    2.30    1.00
  -3   0   7    1.10    1.10
  -3   0   7    3.50    1.00
  -3   0   7    3.00    0.90
   4   0  -7   -0.60    1.10
   4   0  -7    0.20    0.80
   4   0  -7    0.10    0.70
   4   0  -7    0.20    1.20
   4   0  -7   -0.20    0.70
  -4   0   7    1.00    0.80
  -4   0   7   -0.30    0.70
  -4   0   7   -0.10    0.70
  -4   0   7   -1.30    0.90
  -4   0   7    0.90    0.60
   5   0  -7   88.79    7.70
   5   0  -7   89.29    8.00
   5   0  -7   87.99    7.80
   5   0  -7   95.19    8.10
   5   0  -7   84.19    7.90
  -5   0   7   88.09    7.90
  -5   0   7   83.59    7.60
  -5   0   7  102.09    7.80
  -5   0   7   91.79    7.70
  -5   0   7   94.89    7.70
   6   0  -7   -1.50    0.90
   6   0  -7    2.90    1.40
   6   0  -7   -0.50    1.10
   6   0  -7   -0.70    0.90
   6   0  -7   -0.70    1.00
  -6   0   7   -0.10    0.90
  -6   0   7   -0.20    1.00
  -6   0   7   -0.50    0.60
  -6   0   7    0.30    1.00
  -6   0   7    0.30    0.80
  -6   0   7   -1.10    0.90
   7   0  -7    2.40    1.40
   7   0  -7    4.40    1.60
   7   0  -7    7.00    1.70
   7   0  -7    3.10    1.50
  -7   0   7    4.70    1.30
  -7   0   7    5.90    1.30
  -7   0   7    5.70    1.40
  -7   0   7    2.40    1.00
  -7   0   7    5.90    1.50
   8   0  -7    0.50    1.10
   8   0  -7    1.40    1.40
   8   0  -7    1.00    1.30
   8   0  -7    0.70    1.40
  -8   0   7   -1.50    1.00
  -8   0   7    0.10    0.80
  -8   0   7    0.80    1.50
  -8   0   7    0.50    0.80
  -8   0   7   -0.40    1.00
   9   0  -7    4.30    2.00
   9   0  -7   -0.40    1.40
   9   0  -7   -3.90    1.40
   9   0  -7    0.30    1.50
  -9   0   7    1.00    1.10
  -9   0   7   -0.10    1.80
  -9   0   7    0.80    1.00
  -9   0   7    0.70    1.20
  -9   0   7    0.70    1.50
  10   0  -7    2.30    1.80
  10   0  -7   -2.00    1.70
  10   0  -7   -0.10    1.60
 -10   0   7   -1.40    1.60
 -10   0   7   -2.00    1.20
 -10   0   7   -1.90    1.80
 -10   0   7   -1.60    1.20
  11   0  -7   10.10    2.70
  11   0  -7    9.80    2.50
  11   0  -7   12.60    2.80
 -11   0   7   13.20    2.60
 -11   0   7    7.00    2.00
 -11   0   7    5.60    2.10
 -11   0   7   12.30    3.10
  12   0  -7   -1.20    1.90
  12   0  -7   -2.10    1.70
  12   0  -7    1.60    2.70
 -12   0   7   -2.10    1.50
 -12   0   7    2.00    2.10
 -12   0   7    2.40    2.60
  13   0  -7   14.60    3.40
  13   0  -7   15.10    3.10
  13   0  -7   13.80    3.70
 -13   0   7   11.60    2.70
 -13   0   7    8.90    2.80
 -13   0   7   15.10    4.20
  14   0  -7    1.90    2.80
  14   0  -7   -0.10    2.50
 -14   0   7   -0.90    1.80
 -14   0   7   -0.20    1.60
  -9   0  -8   -0.20    2.70
  -9   0  -8    2.10    2.50
   9   0   8    1.30    2.10
   9   0   8    0.70    1.90
  -8   0  -8    5.40    2.90
  -8   0  -8   15.10    3.50
  -8   0  -8    6.20    2.70
   8   0   8    9.80    4.80
   8   0   8    8.00    2.50
   8   0   8    6.70    3.00
   8   0   8   12.90    2.80
  -7   0  -8   -2.50    2.20
  -7   0  -8    2.40    2.30
  -7   0  -8    2.50    2.20
   7   0   8   -1.40    1.80
   7   0   8    2.00    2.50
   7   0   8    0.60    1.70
   7   0   8    1.10    1.80
  -6   0  -8    9.70    2.70
  -6   0  -8    7.40    3.00
  -6   0  -8    7.10    2.50
  -6   0  -8    6.10    2.70
  -6   0  -8   12.20    2.90
   6   0   8   10.10    2.40
   6   0   8    7.10    2.70
   6   0   8    8.80    2.30
   6   0   8    6.60    2.30
  -5   0  -8   -1.90    1.90
  -5   0  -8    3.70    2.00
  -5   0  -8   -0.40    1.50
  -5   0  -8   -2.60    1.40
  -5   0  -8    6.90    3.70
  -5   0  -8   -0.80    1.80
   5   0   8    0.70    1.50
   5   0   8   -5.10    1.40
   5   0   8    1.80    2.10
   5   0   8   -2.40    1.20
  -4   0  -8  134.69   11.70
  -4   0  -8  140.89   12.00
  -4   0  -8  122.89   11.90
  -4   0  -8  141.19   12.10
  -4   0  -8  146.49   11.90
   4   0   8  124.29   11.70
   4   0   8  132.19   11.80
   4   0   8  128.09   11.60
   4   0   8  122.89   11.50
  -3   0  -8   -1.90    1.30
  -3   0  -8    0.20    1.00
  -3   0  -8   -1.40    1.60
  -3   0  -8    0.80    1.50
  -3   0  -8   -2.70    1.60
  -3   0  -8   -0.10    1.00
   3   0   8   -2.60    1.50
   3   0   8   -1.00    1.20
   3   0   8   -1.70    1.00
   3   0   8    1.80    1.30
  -2   0  -8    5.80    1.50
  -2   0  -8    5.50    1.30
  -2   0  -8    6.40    2.00
  -2   0  -8    6.20    2.10
  -2   0  -8    2.40    1.60
   2   0   8    2.90    1.40
   2   0   8    3.00    1.70
   2   0   8    4.00    1.70
   2   0   8    4.30    1.40
  -1   0  -8   -0.60    1.00
  -1   0  -8   -3.10    1.10
  -1   0  -8    0.10    1.30
  -1   0  -8    0.10    0.80
  -1   0  -8   -0.50    1.10
   1   0   8   -0.60    1.20
   1   0   8    0.00    1.20
   1   0   8    0.10    1.00
   1   0   8   -0.30    0.80
   0   0  -8   66.39    6.10
   0   0  -8   67.79    6.70
   0   0  -8   60.29    6.40
   0   0  -8   63.19    6.40
   0   0   8   77.09    6.40
   0   0   8   63.59    6.30
   0   0   8   75.79    6.50
   0   0   8   74.79    6.20
   1   0  -8    1.20    1.00
   1   0  -8    1.40    1.30
   1   0  -8    0.60    1.00
   1   0  -8    2.30    1.50
  -1   0   8   -0.80    1.10
  -1   0   8    0.70    0.70
  -1   0   8   -1.60    1.10
  -1   0   8    1.80    1.00
   2   0  -8   12.50    2.40
   2   0  -8   15.80    2.30
   2   0  -8   15.80    2.60
   2   0  -8   15.40    2.30
  -2   0   8   15.30    2.40
  -2   0   8   15.80    2.10
  -2   0   8   16.20    2.30
  -2   0   8   15.40    1.80
   3   0  -8   -0.50    1.20
   3   0  -8   -0.20    1.40
   3   0  -8   -0.70    0.50
   3   0  -8   -0.10    1.00
   3   0  -8   -1.10    1.00
  -3   0   8    0.50    1.00
  -3   0   8   -0.50    0.70
  -3   0   8   -0.10    1.10
  -3   0   8    0.10    1.00
   4   0  -8  323.67   26.70
   4   0  -8  311.77   26.90
   4   0  -8  313.67   26.40
   4   0  -8  303.37   26.80
  -4   0   8  358.86   26.50
  -4   0   8  309.07   26.70
  -4   0   8  317.37   26.60
  -4   0   8  350.26   26.60
   5   0  -8   -2.00    0.80
   5   0  -8    0.70    1.20
   5   0  -8   -0.80    1.00
   5   0  -8    1.30    1.50
  -5   0   8   -0.50    1.10
  -5   0   8    1.40    1.00
  -5   0   8    0.50    0.90
  -5   0   8   -1.30    0.90
   6   0  -8    7.90    2.10
   6   0  -8   10.00    1.70
   6   0  -8   11.30    2.00
   6   0  -8    8.80    1.90
  -6   0   8    8.40    1.70
  -6   0   8   12.30    1.70
  -6   0   8   13.00    1.90
  -6   0   8    9.20    1.50
  -6   0   8   10.60    1.70
   7   0  -8   -0.30    1.20
   7   0  -8   -1.10    1.30
   7   0  -8    1.70    1.50
  -7   0   8    0.00    1.20
  -7   0   8    0.00    0.80
  -7   0   8   -1.20    1.00
  -7   0   8   -1.20    0.90
   8   0  -8    6.30    1.90
   8   0  -8    1.30    1.80
   8   0  -8    3.60    1.50
  -8   0   8    0.10    1.30
  -8   0   8    4.70    1.60
  -8   0   8    2.00    1.20
  -8   0   8    2.50    1.10
   9   0  -8   -1.50    1.50
   9   0  -8   -2.50    1.30
   9   0  -8   -0.70    1.80
  -9   0   8   -1.20    1.00
  -9   0   8   -0.50    0.90
  -9   0   8    0.00    1.40
  -9   0   8    1.30    1.50
  10   0  -8    5.70    1.80
  10   0  -8    3.20    2.00
 -10   0   8    4.80    1.60
 -10   0   8    3.80    2.00
 -10   0   8    3.60    1.90
  11   0  -8    3.40    2.20
  11   0  -8    1.50    2.10
 -11   0   8    3.80    2.00
 -11   0   8    0.00    1.10
 -11   0   8    2.10    1.70
  12   0  -8   42.90    5.00
  12   0  -8   41.10    4.80
 -12   0   8   29.90    4.00
 -12   0   8   29.90    4.30
 -12   0   8   22.10    3.60
  13   0  -8   -1.50    2.20
  13   0  -8    1.60    2.40
 -13   0   8    0.80    2.20
 -13   0   8    1.60    1.40
  14   0  -8    8.70    3.20
  14   0  -8   11.50    3.40
 -14   0   8    8.20    3.10
 -14   0   8   10.30    2.60
  -8   0  -9    2.10    3.30
  -8   0  -9    3.80    3.10
  -8   0  -9    1.00    2.50
   8   0   9   -3.50    2.10
   8   0   9   -0.30    2.30
   8   0   9   -1.10    1.80
  -7   0  -9    3.20    2.40
  -7   0  -9    2.60    2.40
  -7   0  -9   -3.40    2.40
   7   0   9   -0.30    1.80
   7   0   9   -0.70    2.40
   7   0   9    2.90    1.90
  -6   0  -9   -0.60    2.40
  -6   0  -9    0.10    2.10
  -6   0  -9   -1.60    2.10
  -6   0  -9   -0.20    2.00
   6   0   9    1.40    1.80
   6   0   9    1.20    1.70
   6   0   9    1.00    1.90
  -5   0  -9   21.00    4.10
  -5   0  -9   30.60    4.10
  -5   0  -9   30.50    4.30
  -5   0  -9   23.60    4.10
   5   0   9   18.10    3.30
   5   0   9   20.00    3.60
   5   0   9   27.40    3.90
  -4   0  -9    0.20    1.60
  -4   0  -9   -1.60    1.90
  -4   0  -9   -1.60    1.60
  -4   0  -9   -1.90    1.50
  -4   0  -9   -3.30    1.70
   4   0   9   -0.50    1.40
   4   0   9   -1.90    1.40
   4   0   9   -0.50    1.40
  -3   0  -9   11.20    2.90
  -3   0  -9   16.90    3.10
  -3   0  -9   12.20    2.60
  -3   0  -9   14.60    2.90
   3   0   9   11.10    2.50
   3   0   9   11.90    2.40
   3   0   9   12.20    2.50
   3   0   9   10.10    2.30
  -2   0  -9   -0.10    1.50
  -2   0  -9   -1.40    1.70
  -2   0  -9   -0.50    1.00
  -2   0  -9   -0.50    2.00
  -2   0  -9    1.10    1.60
   2   0   9   -1.40    1.60
   2   0   9   -0.80    1.10
   2   0   9   -2.80    1.20
   2   0   9   -1.50    1.50
  -1   0  -9   60.89    6.70
  -1   0  -9   58.89    6.30
  -1   0  -9   70.09    6.50
  -1   0  -9   57.39    5.90
  -1   0  -9   67.49    6.40
   1   0   9   65.39    6.40
   1   0   9   66.79    6.40
   1   0   9   64.39    6.30
   1   0   9   75.69    6.10
   0   0  -9   -1.90    1.60
   0   0  -9    0.20    1.10
   0   0  -9   -3.00    1.20
   0   0  -9   -2.60    1.20
   0   0   9    1.00    1.50
   0   0   9    0.50    0.90
   0   0   9    0.00    1.50
   0   0   9    1.10    1.00
   1   0  -9    6.60    1.80
   1   0  -9    6.60    2.00
   1   0  -9    6.50    1.50
   1   0  -9    7.70    2.30
  -1   0   9    8.20    1.40
  -1   0   9    7.00    1.50
  -1   0   9    5.00    1.80
  -1   0   9    5.60    1.60
   2   0  -9    0.00    1.00
   2   0  -9    0.80    1.70
   2   0  -9   -0.40    1.00
   2   0  -9    0.70    1.50
  -2   0   9   -1.30    0.80
  -2   0   9   -0.80    0.90
  -2   0   9    0.70    1.10
  -2   0   9    1.30    1.40
   3   0  -9   39.80    4.50
   3   0  -9   38.60    4.10
   3   0  -9   33.20    4.50
   3   0  -9   47.10    4.40
  -3   0   9   35.40    4.10
  -3   0   9   37.60    4.20
  -3   0   9   45.60    3.80
  -3   0   9   38.50    3.90
   4   0  -9   -0.30    1.40
   4   0  -9   -1.90    1.30
   4   0  -9   -2.10    1.10
  -4   0   9   -1.00    1.10
  -4   0   9    0.00    0.90
  -4   0   9    0.60    1.30
  -4   0   9   -1.30    1.00
   5   0  -9    1.20    1.50
   5   0  -9    1.70    1.40
   5   0  -9    2.10    1.80
  -5   0   9    0.90    1.10
  -5   0   9    1.90    1.30
  -5   0   9    2.90    1.20
  -5   0   9    1.90    1.10
   6   0  -9    0.00    1.10
   6   0  -9   -0.30    1.00
   6   0  -9    0.10    1.30
   6   0  -9   -0.60    1.50
  -6   0   9   -0.30    1.00
  -6   0   9    0.50    1.40
  -6   0   9   -0.50    1.00
  -6   0   9    0.10    1.00
  -6   0   9    0.00    1.30
   7   0  -9   21.00    3.20
   7   0  -9   18.20    3.20
   7   0  -9   21.10    2.80
  -7   0   9   22.70    2.90
  -7   0   9   21.30    3.00
  -7   0   9   25.00    2.60
  -7   0   9   24.20    2.70
   8   0  -9   -2.50    1.40
   8   0  -9   -2.10    1.20
   8   0  -9   -2.60    1.50
  -8   0   9   -0.90    0.80
  -8   0   9   -2.90    1.20
  -8   0   9   -1.70    1.00
  -8   0   9   -1.20    1.30
   9   0  -9   35.50    4.80
   9   0  -9   41.60    4.60
   9   0  -9   44.10    5.20
  -9   0   9   29.00    4.30
  -9   0   9   43.00    4.00
  -9   0   9   45.80    4.50
  -9   0   9   42.30    4.30
  10   0  -9   -2.90    1.70
  10   0  -9    3.70    2.20
 -10   0   9    2.30    1.80
 -10   0   9    1.40    1.80
 -10   0   9    0.20    1.40
  11   0  -9   87.89    8.40
  11   0  -9   78.89    8.10
 -11   0   9   79.89    7.80
 -11   0   9   85.99    8.00
 -11   0   9   79.49    7.60
  12   0  -9    0.60    2.30
  12   0  -9    8.40    2.70
 -12   0   9   -0.20    1.50
 -12   0   9    1.70    1.90
 -12   0   9    4.40    2.30
  13   0  -9   10.30    3.00
  13   0  -9    5.50    2.80
 -13   0   9    4.50    2.00
 -13   0   9    6.20    2.70
  14   0  -9    2.10    2.70
  14   0  -9    1.20    2.70
 -14   0   9    3.60    2.10
 -14   0   9    2.80    2.50
  -7   0 -10   -0.80    2.30
  -7   0 -10    2.30    2.70
  -7   0 -10   -2.40    3.20
   7   0  10    0.20    2.10
   7   0  10    3.30    2.50
   7   0  10   -2.50    1.70
  -6   0 -10    6.60    3.10
  -6   0 -10   13.00    3.30
  -6   0 -10    7.90    3.10
  -6   0 -10   10.50    3.30
   6   0  10    4.90    2.40
   6   0  10   16.10    3.20
   6   0  10    8.90    2.70
   6   0  10    6.60    2.30
  -5   0 -10   -4.40    1.80
  -5   0 -10   -1.90    2.10
  -5   0 -10    1.80    2.20
  -5   0 -10   -0.80    2.50
   5   0  10   -1.70    1.90
   5   0  10   -1.20    1.60
   5   0  10   -2.70    1.50
  -4   0 -10   35.30    4.70
  -4   0 -10   36.60    5.20
  -4   0 -10   38.20    5.10
  -4   0 -10   30.10    4.90
   4   0  10   29.00    4.30
   4   0  10   35.60    4.50
   4   0  10   33.60    4.40
  -3   0 -10    1.00    2.10
  -3   0 -10    2.20    1.90
  -3   0 -10    0.80    2.00
  -3   0 -10   -0.10    1.70
   3   0  10    1.50    1.70
   3   0  10    1.10    2.10
   3   0  10   -1.10    1.60
   3   0  10    3.00    1.80
  -2   0 -10    3.50    2.00
  -2   0 -10    2.40    2.30
  -2   0 -10    0.70    1.70
  -2   0 -10    1.90    1.80
   2   0  10    3.50    1.60
   2   0  10    0.90    1.60
   2   0  10    5.50    2.10
   2   0  10    2.10    2.10
  -1   0 -10   -2.20    1.80
  -1   0 -10    0.20    2.20
  -1   0 -10   -1.20    1.60
  -1   0 -10   -0.90    0.90
  -1   0 -10    1.50    1.50
   1   0  10    0.20    1.50
   1   0  10   -0.40    1.40
   1   0  10   -1.20    1.60
   1   0  10   -2.50    1.60
   0   0 -10    3.10    1.90
   0   0 -10    1.10    2.20
   0   0 -10    1.80    1.80
   0   0 -10    4.00    1.50
   0   0  10    2.50    1.30
   0   0  10    2.10    1.80
   0   0  10   -0.40    1.40
   0   0  10    1.80    1.90
   1   0 -10    2.10    1.70
   1   0 -10   -5.10    1.70
   1   0 -10   -2.90    1.50
   1   0 -10   -1.20    1.00
  -1   0  10   -1.60    1.40
  -1   0  10   -0.80    0.90
  -1   0  10   -0.50    1.30
  -1   0  10   -2.90    1.60
   2   0 -10  134.89   13.10
   2   0 -10  135.09   13.60
   2   0 -10  158.28   13.50
   2   0 -10  139.29   13.50
  -2   0  10  150.08   13.30
  -2   0  10  176.18   12.90
  -2   0  10  167.98   13.20
  -2   0  10  156.78   13.30
   3   0 -10   -2.10    1.20
   3   0 -10   -1.10    1.50
   3   0 -10   -4.20    1.50
   3   0 -10   -0.10    1.30
  -3   0  10   -0.50    0.90
  -3   0  10   -1.10    1.50
  -3   0  10    0.90    1.30
  -3   0  10   -0.10    1.40
   4   0 -10   -0.20    1.80
   4   0 -10    3.10    2.00
   4   0 -10    2.90    1.70
  -4   0  10   -1.30    1.40
  -4   0  10    3.40    1.20
  -4   0  10    4.90    1.70
  -4   0  10    4.80    1.30
   5   0 -10    0.30    1.70
   5   0 -10    0.40    2.00
   5   0 -10   -1.30    1.40
  -5   0  10   -2.70    1.30
  -5   0  10   -0.90    1.10
  -5   0  10   -2.40    1.10
  -5   0  10    2.10    1.30
   6   0 -10    6.90    2.10
   6   0 -10   11.70    2.80
   6   0 -10    5.50    1.90
  -6   0  10    9.50    2.10
  -6   0  10    9.20    2.10
  -6   0  10   10.60    2.00
  -6   0  10    9.70    1.80
   7   0 -10    3.30    2.00
   7   0 -10   -0.70    2.90
   7   0 -10   -4.10    1.40
  -7   0  10    1.40    1.60
  -7   0  10    1.10    1.60
  -7   0  10   -0.40    1.30
  -7   0  10   -1.30    1.30
   8   0 -10   52.59    5.80
   8   0 -10   55.19    5.80
  -8   0  10   52.09    5.10
  -8   0  10   57.89    5.30
  -8   0  10   48.40    5.50
  -8   0  10   53.19    5.30
   9   0 -10   -2.00    2.00
   9   0 -10   -1.70    2.50
   9   0 -10    2.10    2.00
  -9   0  10   -1.70    1.30
  -9   0  10    1.10    1.60
  -9   0  10   -2.30    1.30
  -9   0  10    0.50    1.80
  10   0 -10    2.80    2.20
  10   0 -10    5.40    3.00
  10   0 -10    1.10    1.90
 -10   0  10    1.20    1.60
 -10   0  10    4.90    2.00
 -10   0  10    0.80    1.80
  11   0 -10   -0.90    2.10
  11   0 -10    3.10    2.50
 -11   0  10   -1.20    1.60
 -11   0  10    1.10    1.70
 -11   0  10   -0.30    1.90
  12   0 -10    7.70    3.00
  12   0 -10    5.20    2.80
 -12   0  10    7.80    2.30
 -12   0  10   11.80    2.90
  13   0 -10   -1.50    2.90
  13   0 -10    3.00    2.90
 -13   0  10    3.00    2.60
 -13   0  10    0.60    1.70
  -6   0 -11   -1.70    2.50
  -6   0 -11    2.30    2.70
  -6   0 -11   -1.60    2.80
   6   0  11   -2.10    1.90
   6   0  11    0.50    2.30
   6   0  11   -0.60    2.70
  -5   0 -11   11.30    3.60
  -5   0 -11    9.80    3.30
  -5   0 -11   10.50    3.20
   5   0  11   10.50    2.80
   5   0  11    8.00    2.90
   5   0  11    9.20    3.00
  -4   0 -11   -1.60    1.80
  -4   0 -11    1.30    2.60
  -4   0 -11    0.00    2.40
  -4   0 -11   -1.40    2.20
   4   0  11    1.70    2.20
   4   0  11    0.10    1.80
  -3   0 -11    3.20    2.60
  -3   0 -11    2.00    2.10
  -3   0 -11    9.10    2.70
  -3   0 -11    3.50    2.60
   3   0  11    3.70    1.90
   3   0  11    5.10    2.40
  -2   0 -11    0.90    2.30
  -2   0 -11   -1.30    2.30
  -2   0 -11   -1.30    1.70
  -2   0 -11   -1.10    1.80
   2   0  11    0.60    2.00
   2   0  11   -0.10    1.60
   2   0  11    1.80    2.30
  -1   0 -11    0.50    1.70
  -1   0 -11    2.70    2.10
  -1   0 -11    3.60    2.10
   1   0  11    0.30    2.00
   1   0  11    1.90    1.90
   1   0  11    1.30    1.70
   0   0 -11   -1.40    1.10
   0   0 -11   -2.80    1.60
   0   0 -11   -0.40    2.30
   0   0 -11   -3.30    1.70
   0   0  11   -1.50    1.90
   0   0  11   -0.90    1.50
   0   0  11   -1.90    1.80
   1   0 -11   26.80    4.30
   1   0 -11   41.50    4.70
   1   0 -11   32.20    4.80
   1   0 -11   26.70    3.80
  -1   0  11   40.10    4.60
  -1   0  11   31.80    4.30
  -1   0  11   33.10    4.00
   2   0 -11   -2.60    2.00
   2   0 -11   -1.50    1.30
   2   0 -11   -1.20    1.70
   2   0 -11   -0.50    1.90
  -2   0  11    1.50    2.30
  -2   0  11   -0.30    1.40
  -2   0  11   -0.10    1.90
  -2   0  11   -2.90    1.60
   3   0 -11    1.60    1.60
   3   0 -11    2.80    2.20
   3   0 -11    8.60    2.80
   3   0 -11    3.90    1.90
  -3   0  11    5.60    1.80
  -3   0  11    3.80    1.70
  -3   0  11    4.50    1.70
  -3   0  11    5.10    2.00
   4   0 -11   -0.80    1.50
   4   0 -11   -1.10    2.20
   4   0 -11   -0.70    1.50
  -4   0  11    1.90    1.60
  -4   0  11   -0.60    1.70
  -4   0  11   -0.90    1.60
  -4   0  11   -1.70    1.70
   5   0 -11   84.09    8.70
   5   0 -11   83.19    8.50
   5   0 -11   85.59    8.80
  -5   0  11  105.49    8.40
  -5   0  11   88.39    8.30
  -5   0  11  100.39    8.40
  -5   0  11   87.29    8.40
   6   0 -11   -1.60    1.70
   6   0 -11    4.60    2.10
   6   0 -11    1.60    2.10
  -6   0  11   -1.10    1.50
  -6   0  11    1.70    1.70
  -6   0  11   -3.20    1.40
  -6   0  11   -0.60    1.50
  -6   0  11   -2.00    1.50
   7   0 -11   49.40    5.70
   7   0 -11   48.80    7.30
   7   0 -11   44.40    5.90
  -7   0  11   45.10    4.70
  -7   0  11   38.50    5.10
  -7   0  11   52.29    4.90
  -7   0  11   51.99    4.90
   8   0 -11    1.60    2.30
   8   0 -11   -0.80    1.90
  -8   0  11    2.20    1.70
  -8   0  11    0.50    1.60
  -8   0  11    1.00    1.80
  -8   0  11    1.20    1.50
   9   0 -11   -1.50    1.90
   9   0 -11    0.20    2.70
  -9   0  11    0.00    1.60
  -9   0  11   -1.00    1.60
  -9   0  11    0.70    1.60
  -9   0  11   -1.10    1.50
  10   0 -11    1.90    2.70
  10   0 -11    1.30    2.40
 -10   0  11    2.60    1.80
 -10   0  11    0.10    1.70
 -10   0  11    0.90    1.80
  11   0 -11   16.60    3.70
 -11   0  11   14.10    2.80
 -11   0  11   16.10    3.30
  12   0 -11    2.00    2.50
 -12   0  11   -0.80    1.30
 -12   0  11   -0.30    2.40
  13   0 -11    6.10    3.20
 -13   0  11    4.70    1.80
  -5   0 -12    1.30    2.50
  -5   0 -12   -0.20    2.80
  -5   0 -12   -0.20    3.00
   5   0  12   -1.80    1.90
   5   0  12    1.90    2.50
   5   0  12    3.50    2.80
  -4   0 -12   14.00    3.90
  -4   0 -12   15.20    3.70
  -4   0 -12   21.70    4.30
   4   0  12   16.50    3.60
   4   0  12   15.40    3.50
   4   0  12   13.40    3.20
  -3   0 -12    0.20    2.80
  -3   0 -12    0.20    2.30
  -3   0 -12   -2.50    2.50
  -3   0 -12   -2.80    2.00
   3   0  12   -2.70    2.00
   3   0  12    0.40    1.90
  -2   0 -12    2.50    2.10
  -2   0 -12    2.20    2.60
  -2   0 -12    6.70    3.10
   2   0  12    2.70    1.90
   2   0  12    6.40    2.40
  -1   0 -12   -2.30    2.10
  -1   0 -12    0.80    2.70
  -1   0 -12   -0.60    2.00
   1   0  12   -2.70    2.30
   1   0  12    0.40    1.80
   1   0  12    5.10    2.40
   0   0 -12   21.10    3.60
   0   0 -12   22.80    4.10
   0   0 -12   15.80    3.40
   0   0  12   19.50    3.50
   0   0  12   18.10    3.20
   0   0  12   18.20    3.40
   1   0 -12   -1.30    1.20
   1   0 -12    0.90    2.10
   1   0 -12    0.40    2.20
   1   0 -12    0.30    2.50
  -1   0  12    0.10    1.60
  -1   0  12   -3.10    2.00
  -1   0  12    0.80    1.60
   2   0 -12   43.90    5.70
   2   0 -12   49.20    5.30
   2   0 -12   42.10    6.10
   2   0 -12   36.70    5.80
  -2   0  12   61.69    5.60
  -2   0  12   64.59    5.90
  -2   0  12   57.39    5.80
   3   0 -12    0.90    1.60
   3   0 -12    3.60    2.50
   3   0 -12    1.10    2.20
   3   0 -12    3.30    2.30
  -3   0  12   -1.00    2.00
  -3   0  12    1.20    1.80
  -3   0  12    2.00    2.00
   4   0 -12   58.69    6.70
   4   0 -12   51.69    7.30
   4   0 -12   73.19    7.50
  -4   0  12   74.39    6.90
  -4   0  12   71.29    6.90
  -4   0  12   80.59    6.80
   5   0 -12    0.30    2.20
   5   0 -12   -1.30    1.70
   5   0 -12   -0.50    2.20
  -5   0  12    2.90    1.90
  -5   0  12    3.50    2.20
  -5   0  12    0.20    1.80
  -5   0  12    1.60    1.40
   6   0 -12    9.70    2.90
   6   0 -12   10.80    2.80
   6   0 -12    5.90    2.40
  -6   0  12    4.80    2.20
  -6   0  12   10.20    2.70
  -6   0  12    6.50    2.10
  -6   0  12    7.40    2.20
   7   0 -12   -1.00    2.10
   7   0 -12   -0.20    1.90
  -7   0  12    0.00    1.70
  -7   0  12   -0.90    1.60
  -7   0  12    3.00    2.00
   8   0 -12    2.30    2.50
   8   0 -12    2.20    2.10
  -8   0  12    4.30    2.00
  -8   0  12    5.00    2.00
  -8   0  12    3.60    1.80
   9   0 -12    2.80    2.50
   9   0 -12   -0.40    2.20
  -9   0  12    0.90    1.70
  -9   0  12    0.30    1.30
  -9   0  12   -0.50    1.80
  10   0 -12   -3.80    2.10
  10   0 -12   -2.50    2.10
 -10   0  12   -1.00    1.60
  11   0 -12    0.70    2.10
 -11   0  12   -3.40    1.60
  12   0 -12    3.30    2.90
 -12   0  12   -0.60    1.90
  -4   0 -13   -5.00    2.90
  -4   0 -13    1.40    3.00
  -4   0 -13   -6.20    2.40
   4   0  13   -2.10    2.50
   4   0  13    3.80    2.90
   4   0  13    0.90    2.40
  -3   0 -13    3.50    2.50
  -3   0 -13    3.90    3.30
  -3   0 -13    2.70    2.90
   3   0  13    5.00    2.40
   3   0  13    1.00    2.70
   3   0  13    4.10    2.80
  -2   0 -13    1.30    3.00
  -2   0 -13   -0.50    2.10
  -2   0 -13   -0.70    2.60
   2   0  13    2.10    2.10
   2   0  13   -1.20    2.30
   2   0  13    0.90    2.30
  -1   0 -13    2.80    2.40
  -1   0 -13    1.30    3.00
  -1   0 -13    6.30    3.00
   1   0  13   12.40    3.10
   1   0  13    9.10    2.60
   1   0  13    4.60    2.40
   0   0 -13    0.90    2.50
   0   0 -13    0.60    2.10
   0   0 -13   -0.70    2.80
   0   0  13    2.40    2.00
   0   0  13   -1.30    2.20
   0   0  13   -1.40    2.30
   1   0 -13    1.70    2.90
   1   0 -13    1.80    1.90
   1   0 -13    2.30    2.10
  -1   0  13    3.50    2.40
  -1   0  13   -0.20    1.60
  -1   0  13   -0.30    1.90
   2   0 -13    0.50    2.40
   2   0 -13    1.60    2.00
   2   0 -13   -2.00    2.60
   2   0 -13    2.70    2.40
  -2   0  13    0.90    1.80
  -2   0  13    2.10    2.30
  -2   0  13   -2.60    1.90
   3   0 -13   -2.10    1.70
   3   0 -13   -1.90    2.00
   3   0 -13   -1.50    2.20
   3   0 -13    4.10    3.10
  -3   0  13    3.60    2.40
  -3   0  13    6.50    2.50
  -3   0  13   -1.10    1.90
   4   0 -13    7.20    2.90
   4   0 -13    4.30    2.90
   4   0 -13    2.20    2.00
  -4   0  13    0.50    1.90
  -4   0  13    0.30    2.20
  -4   0  13    1.60    2.30
  -4   0  13    2.00    2.30
   5   0 -13    3.30    2.70
   5   0 -13   10.00    3.20
   5   0 -13    2.40    2.40
  -5   0  13    5.80    2.40
  -5   0  13    1.10    2.20
  -5   0  13    4.60    2.30
  -5   0  13    3.50    1.70
   6   0 -13    1.20    2.40
   6   0 -13   -1.20    2.40
   6   0 -13   -2.40    1.80
  -6   0  13    0.70    2.00
  -6   0  13   -1.40    1.80
  -6   0  13    2.20    2.10
  -6   0  13    2.80    2.50
   7   0 -13    5.60    2.80
   7   0 -13    2.90    2.40
  -7   0  13   11.40    2.50
  -7   0  13    7.10    2.40
  -7   0  13    4.00    2.10
   8   0 -13    3.80    2.70
   8   0 -13   -3.20    2.10
  -8   0  13    3.50    2.10
  -8   0  13    0.50    1.90
   9   0 -13   -0.80    2.60
   9   0 -13    8.40    3.00
  -9   0  13    7.70    2.50
  -9   0  13    5.90    1.90
  10   0 -13    0.40    2.60
  10   0 -13    2.50    2.90
 -10   0  13   -0.40    1.90
  11   0 -13    4.10    2.90
 -11   0  13    0.10    2.00
  12   0 -13    2.40    3.10
 -12   0  13    0.10    2.00
  -2   0 -14   -0.90    3.00
  -2   0 -14    0.70    3.20
  -2   0 -14    0.00    2.50
   2   0  14    3.50    3.00
   2   0  14    8.50    3.40
   2   0  14   -1.30    2.20
  -1   0 -14   -1.50    2.60
  -1   0 -14    3.20    3.30
  -1   0 -14    7.00    3.40
   1   0  14    0.70    2.10
   1   0  14   -2.10    2.10
   1   0  14    1.30    2.80
   0   0 -14    3.50    2.80
   0   0 -14    4.00    3.20
   0   0 -14    1.60    3.30
   0   0  14    5.40    2.60
   0   0  14    6.50    3.00
   0   0  14    9.70    3.30
   1   0 -14    3.80    2.70
   1   0 -14    0.40    3.10
   1   0 -14   -2.60    2.50
  -1   0  14    0.10    1.60
  -1   0  14    1.20    2.50
  -1   0  14   -2.40    2.30
   2   0 -14    2.00    3.40
   2   0 -14    1.30    2.50
   2   0 -14    1.10    2.50
  -2   0  14    2.60    2.60
  -2   0  14   -1.90    2.20
  -2   0  14    0.80    2.70
   3   0 -14   -0.10    2.30
   3   0 -14   -2.50    2.80
   3   0 -14    0.40    2.40
   3   0 -14    0.70    1.80
  -3   0  14    0.60    1.90
  -3   0  14   -0.70    2.30
  -3   0  14   -0.60    2.10
   4   0 -14   -0.30    2.90
   4   0 -14   -0.70    1.90
   4   0 -14    2.40    2.80
  -4   0  14   -0.50    2.10
  -4   0  14    1.40    2.40
  -4   0  14    1.00    2.40
   5   0 -14   -1.60    2.00
   5   0 -14    2.80    3.00
   5   0 -14    0.60    2.70
  -5   0  14    1.50    2.40
  -5   0  14    2.50    1.90
  -5   0  14    0.50    2.30
   6   0 -14   16.90    4.10
   6   0 -14   17.80    4.10
   6   0 -14   14.70    3.70
  -6   0  14   22.10    3.80
  -6   0  14   23.30    3.30
  -6   0  14   19.40    3.60
   7   0 -14   -3.10    2.00
   7   0 -14   -0.20    2.60
  -7   0  14   -0.60    2.10
  -7   0  14   -0.10    2.20
   8   0 -14    6.70    3.20
   8   0 -14    4.80    2.80
  -8   0  14   11.00    2.70
  -8   0  14   14.90    3.00
   9   0 -14    3.20    2.90
   9   0 -14   -5.10    2.20
  -9   0  14    0.60    2.40
  -9   0  14   -1.20    2.10
  10   0 -14    0.10    2.70
  10   0 -14    6.60    3.60
 -10   0  14   -4.30    1.90
  11   0 -14   -0.30    2.80
 -11   0  14    1.30    2.20
   0   0 -15    6.50    4.00
   0   0 -15   -1.90    2.80
   0   0 -15   -6.30    2.70
   0   0  15   -0.80    2.20
   0   0  15   -2.40    1.90
   0   0  15    1.80    2.50
   1   0 -15   -2.30    3.40
   1   0 -15    6.10    3.30
   1   0 -15    2.80    3.00
  -1   0  15    2.30    2.90
  -1   0  15    7.90    3.40
  -1   0  15    4.60    3.20
   2   0 -15    3.50    3.70
   2   0 -15    0.80    2.50
   2   0 -15   -1.90    2.60
  -2   0  15   -3.70    2.40
  -2   0  15    0.30    2.60
  -2   0  15   -0.30    2.70
   3   0 -15    0.90    2.80
   3   0 -15    0.60    2.90
   3   0 -15    5.00    3.50
  -3   0  15    2.10    2.70
  -3   0  15    4.90    2.90
  -3   0  15    9.50    3.20
   4   0 -15    1.50    3.30
   4   0 -15    0.40    2.70
  -4   0  15    2.10    2.70
  -4   0  15    3.10    2.80
  -4   0  15   -3.10    2.40
   5   0 -15    2.40    2.40
   5   0 -15    4.20    3.70
   5   0 -15    1.10    3.00
  -5   0  15   -0.50    2.40
  -5   0  15    6.20    3.00
  -5   0  15    3.30    3.00
   6   0 -15   -3.30    2.80
   6   0 -15    3.20    3.30
   6   0 -15   -2.50    2.10
  -6   0  15   -1.30    2.20
  -6   0  15    5.60    2.90
  -6   0  15    5.20    3.00
   7   0 -15   10.20    3.80
   7   0 -15    3.50    2.80
  -7   0  15    7.30    2.90
  -7   0  15    9.70    3.10
   8   0 -15    3.00    3.20
   8   0 -15    0.40    2.80
  -8   0  15   -2.60    2.30
  -8   0  15    2.50    2.50
   9   0 -15    9.60    3.60
   9   0 -15    8.80    3.60
  -9   0  15   10.10    3.10
  -3   0  16   -3.00    2.90
   4   0 -16   18.00    5.00
   4   0 -16    2.60    3.30
  -4   0  16    6.60    3.50
  -4   0  16    3.40    3.20
  -4   0  16    9.50    3.60
   5   0 -16   -2.90    3.10
   5   0 -16   -1.50    3.50
  -5   0  16   -2.30    2.80
  -5   0  16   -5.00    2.70
  -5   0  16   -1.20    2.80
   6   0 -16   -1.10    2.40
   6   0 -16    0.90    3.70
   6   0 -16    3.10    3.60
  -6   0  16   -2.80    2.60
  -6   0  16   13.60    3.50
  -6   0  16   -2.30    2.70
  -6  -1  16   -9.50    2.30
  -6  -1  16    3.50    3.20
  -6  -1  16   -1.10    2.70
   6   1 -16    4.90    2.70
   6   1 -16    5.10    3.80
   6   1 -16    3.20    4.30
  -5  -1  16   -1.80    2.80
  -5  -1  16   -1.50    2.70
  -5  -1  16   -4.60    2.40
   5   1 -16   -1.40    3.30
   5   1 -16    1.40    3.70
   5   1 -16    1.90    3.00
  -4  -1  16   -3.50    2.90
  -4  -1  16   -1.20    3.00
  -4  -1  16    7.60    3.40
   4   1 -16   -5.40    3.10
   4   1 -16    3.60    3.40
  -3  -1  16    0.60    2.90
  -9  -1  15    4.40    2.80
  -9  -1  15    4.20    2.70
   9   1 -15    5.30    3.40
   9   1 -15    6.00    3.60
  -8  -1  15   -0.70    2.40
  -8  -1  15    1.60    2.60
   8   1 -15    5.20    3.50
   8   1 -15    2.50    2.90
  -7  -1  15    0.20    2.50
  -7  -1  15   -0.10    2.50
   7   1 -15    1.50    2.70
   7   1 -15    3.80    3.40
  -6  -1  15    0.90    2.70
  -6  -1  15   -3.50    2.20
  -6  -1  15    1.40    2.40
   6   1 -15   -2.20    2.80
   6   1 -15    1.20    3.50
   6   1 -15   -1.80    2.60
  -5  -1  15   -0.70    2.40
  -5  -1  15   -4.50    2.30
  -5  -1  15   -0.20    2.50
   5   1 -15    0.30    3.00
   5   1 -15   -0.80    3.20
   5   1 -15    1.80    2.30
  -4  -1  15    1.90    2.70
  -4  -1  15    3.90    2.80
  -4  -1  15   -3.70    2.30
   4   1 -15   -0.60    2.00
   4   1 -15    6.30    3.60
   4   1 -15    0.80    2.80
  -3  -1  15    1.50    2.80
  -3  -1  15   -0.10    2.70
  -3  -1  15    4.00    3.00
   3   1 -15   -1.10    2.60
   3   1 -15   -1.30    3.20
  -2  -1  15    0.90    2.70
  -2  -1  15   -2.40    2.50
  -2  -1  15   -2.10    2.30
   2   1 -15    2.90    3.50
   2   1 -15    4.40    3.10
   2   1 -15   -3.90    2.60
  -1  -1  15    3.40    2.90
  -1  -1  15    8.10    3.30
  -1  -1  15    6.50    3.40
   1   1 -15    5.50    3.20
   1   1 -15    2.60    2.70
   1   1 -15   13.50    3.90
   0  -1  15   -0.30    2.40
   0  -1  15   -0.80    2.40
   0  -1  15    3.70    3.20
   0   1 -15   -0.10    2.50
   0   1 -15    0.60    3.30
   0   1 -15   -2.50    2.90
 -11  -1  14   -0.40    2.30
  11   1 -14    0.40    3.00
 -10  -1  14    0.80    2.40
  10   1 -14   -0.60    2.70
  10   1 -14    1.60    3.00
  -9  -1  14    5.80    2.50
  -9  -1  14   -0.90    2.40
   9   1 -14    4.00    3.00
   9   1 -14    1.00    2.70
  -8  -1  14   -3.10    2.00
  -8  -1  14    2.30    2.30
   8   1 -14    1.60    2.80
   8   1 -14   -3.30    2.50
  -7  -1  14   -2.30    2.10
  -7  -1  14   -3.00    2.00
   7   1 -14    1.60    2.60
   7   1 -14   -4.70    1.90
  -6  -1  14    8.50    2.80
  -6  -1  14    6.10    2.70
  -6  -1  14    2.60    2.30
   6   1 -14    1.20    2.80
   6   1 -14    5.00    2.70
   6   1 -14    5.50    3.10
  -5  -1  14   -2.70    2.10
  -5  -1  14    1.00    2.40
  -5  -1  14    4.10    2.50
   5   1 -14   -1.60    2.80
   5   1 -14   -1.60    2.10
   5   1 -14   -3.30    2.50
  -4  -1  14    5.90    2.60
  -4  -1  14    5.80    2.70
  -4  -1  14    7.30    2.80
   4   1 -14    9.40    2.70
   4   1 -14    9.30    3.40
   4   1 -14    2.40    2.50
  -3  -1  14    2.10    2.00
  -3  -1  14   -0.70    2.20
  -3  -1  14    4.00    2.70
   3   1 -14    2.70    2.60
   3   1 -14    2.00    2.20
   3   1 -14   -0.90    2.10
   3   1 -14   -0.10    2.90
  -2  -1  14    1.70    2.00
  -2  -1  14   -2.10    2.30
  -2  -1  14   -3.10    2.00
   2   1 -14    1.40    2.40
   2   1 -14    3.30    2.70
   2   1 -14    1.90    2.40
  -1  -1  14   -1.30    2.30
  -1  -1  14    0.70    2.40
  -1  -1  14   -0.60    2.40
   1   1 -14   -2.60    2.40
   1   1 -14   -0.70    2.40
   1   1 -14    1.40    3.20
   0  -1  14    0.00    2.00
   0  -1  14   -3.00    2.30
   0  -1  14    5.50    2.60
   0   1 -14   -1.10    2.80
   0   1 -14    3.90    3.20
   0   1 -14    1.40    2.50
   1  -1  14    1.10    2.70
   1  -1  14   -1.30    2.20
   1  -1  14    1.30    2.60
  -1   1 -14    3.30    3.10
  -1   1 -14   -1.10    2.20
  -1   1 -14   -1.20    3.00
   2  -1  14    2.40    3.10
   2  -1  14    2.60    2.50
   2  -1  14    8.50    3.30
  -2   1 -14    2.50    3.30
  -2   1 -14    2.20    2.70
  -2   1 -14    6.40    3.60
 -12  -1  13   -2.90    1.90
  12   1 -13    1.30    3.00
 -11  -1  13    1.80    2.20
  11   1 -13    0.00    2.80
 -10  -1  13    1.90    2.10
  10   1 -13    3.30    3.20
  10   1 -13    1.90    2.60
  -9  -1  13   -0.30    1.90
  -9  -1  13    2.70    2.00
   9   1 -13   -0.10    2.30
   9   1 -13    8.90    3.10
  -8  -1  13    8.90    2.40
  -8  -1  13    3.40    2.20
   8   1 -13    7.40    2.80
   8   1 -13    7.30    3.10
  -7  -1  13   -0.50    1.80
  -7  -1  13    2.20    2.10
  -7  -1  13    1.50    2.20
   7   1 -13    2.40    2.40
   7   1 -13    3.30    2.70
  -6  -1  13    2.30    2.10
  -6  -1  13    0.80    2.00
  -6  -1  13    1.90    2.10
  -6  -1  13   -2.10    1.70
   6   1 -13    0.10    2.40
   6   1 -13   -0.90    1.90
   6   1 -13   -1.10    2.30
  -5  -1  13   15.70    3.00
  -5  -1  13   13.40    3.10
  -5  -1  13   15.70    3.10
  -5  -1  13   18.70    3.20
   5   1 -13   11.20    3.10
   5   1 -13    9.70    3.30
   5   1 -13   13.80    3.60
  -4  -1  13    7.80    2.40
  -4  -1  13    5.30    2.50
  -4  -1  13    5.90    2.60
  -4  -1  13   10.50    2.90
   4   1 -13    5.40    2.20
   4   1 -13    8.50    3.10
   4   1 -13    8.10    3.00
  -3  -1  13    5.50    2.50
  -3  -1  13    3.60    2.20
  -3  -1  13    3.90    2.50
  -3  -1  13    7.20    2.80
   3   1 -13    5.80    3.10
   3   1 -13    2.20    1.90
   3   1 -13    3.10    2.60
   3   1 -13    5.10    2.60
  -2  -1  13    5.40    2.30
  -2  -1  13    1.30    1.80
  -2  -1  13    4.30    2.30
  -2  -1  13    0.50    2.20
   2   1 -13   -0.30    2.20
   2   1 -13   -0.50    1.60
   2   1 -13    1.90    2.00
   2   1 -13    0.10    2.70
  -1  -1  13   -3.90    2.10
  -1  -1  13   -0.30    1.80
  -1  -1  13   -2.50    2.10
  -1  -1  13    0.80    2.10
   1   1 -13   -1.70    2.80
   1   1 -13    1.30    2.20
   1   1 -13   -1.10    2.20
   0  -1  13    0.20    2.30
   0  -1  13   -2.20    2.20
   0  -1  13    1.00    2.30
   0  -1  13    1.40    2.00
   0   1 -13   -0.70    2.90
   0   1 -13   -2.70    2.00
   0   1 -13   -0.40    2.50
   1  -1  13    7.80    2.60
   1  -1  13   10.50    3.10
   1  -1  13   16.50    3.50
   1  -1  13   10.50    3.10
  -1   1 -13    7.10    3.00
  -1   1 -13    9.30    3.30
  -1   1 -13    8.20    2.80
   2  -1  13   -4.00    1.70
   2  -1  13    3.10    2.60
   2  -1  13   -0.20    2.30
  -2   1 -13    2.10    2.80
  -2   1 -13    2.00    2.40
  -2   1 -13    0.50    3.10
   3  -1  13    3.10    2.50
   3  -1  13    0.50    2.70
   3  -1  13   -2.90    2.30
  -3   1 -13   10.60    3.60
  -3   1 -13    3.90    2.50
  -3   1 -13    3.30    3.20
   4  -1  13    1.40    2.90
   4  -1  13    3.00    2.40
   4  -1  13    7.20    3.10
  -4   1 -13    4.20    3.60
  -4   1 -13    0.00    3.10
 -12  -1  12    2.50    1.70
  12   1 -12   -0.70    2.70
 -11  -1  12   -3.50    1.70
  11   1 -12   -1.20    2.40
 -10  -1  12   -1.30    1.70
  10   1 -12    0.90    2.50
  10   1 -12   -0.40    2.20
  -9  -1  12    1.00    1.70
  -9  -1  12   -3.50    1.70
  -9  -1  12    1.40    1.80
   9   1 -12    0.20    2.30
   9   1 -12    3.00    2.60
  -8  -1  12   16.70    3.30
  -8  -1  12   26.20    3.40
  -8  -1  12   28.90    3.40
   8   1 -12   19.40    4.20
   8   1 -12   19.50    3.70
  -7  -1  12    0.00    1.80
  -7  -1  12    3.80    1.90
  -7  -1  12    3.40    1.90
   7   1 -12    5.50    2.70
   7   1 -12    3.10    2.20
   7   1 -12    4.90    3.60
  -6  -1  12    9.70    2.60
  -6  -1  12    6.40    2.10
  -6  -1  12    9.10    2.40
  -6  -1  12    7.70    2.30
   6   1 -12   10.50    3.00
   6   1 -12    7.80    2.50
   6   1 -12    9.00    2.70
  -5  -1  12    0.90    1.80
  -5  -1  12    2.30    2.00
  -5  -1  12    4.80    2.10
  -5  -1  12   -0.30    2.00
   5   1 -12    0.00    1.90
   5   1 -12    1.20    2.20
   5   1 -12    2.90    2.40
  -4  -1  12    3.30    2.20
  -4  -1  12    2.50    1.80
  -4  -1  12    6.40    2.30
  -4  -1  12    0.00    2.00
   4   1 -12    6.60    2.20
   4   1 -12   10.80    3.00
   4   1 -12    0.90    2.20
  -3  -1  12    0.80    2.10
  -3  -1  12    2.30    2.20
  -3  -1  12   -0.30    2.00
  -3  -1  12    4.30    2.00
   3   1 -12    1.50    1.70
   3   1 -12    2.30    1.80
   3   1 -12    1.30    2.10
   3   1 -12    1.20    2.40
  -2  -1  12   93.89    9.00
  -2  -1  12  101.19    9.10
  -2  -1  12  104.79    8.90
   2   1 -12  103.99    9.20
   2   1 -12   83.29    8.60
   2   1 -12   76.99    9.00
   2   1 -12   94.19    9.50
  -1  -1  12    6.40    2.30
  -1  -1  12    2.90    2.40
  -1  -1  12    5.10    2.00
   1   1 -12    5.90    2.20
   1   1 -12    5.50    3.10
   1   1 -12    0.60    1.70
   1   1 -12    8.60    2.20
   0  -1  12    3.40    2.20
   0  -1  12    0.80    1.80
   0  -1  12    3.70    2.40
   0   1 -12   -1.20    1.90
   0   1 -12    3.50    2.50
   0   1 -12    1.10    2.80
   0   1 -12    3.70    2.40
   1  -1  12   -2.90    1.70
   1  -1  12   -2.80    1.40
   1  -1  12   -1.30    2.20
   1  -1  12    0.50    1.40
  -1   1 -12    0.20    2.10
  -1   1 -12   -0.60    2.60
  -1   1 -12   -0.60    2.40
   2  -1  12   17.40    3.10
   2  -1  12   16.60    3.30
   2  -1  12   13.10    3.10
   2  -1  12   12.80    3.20
  -2   1 -12   14.90    3.60
  -2   1 -12   14.30    3.90
  -2   1 -12   12.60    3.10
   3  -1  12   -1.10    2.10
   3  -1  12    2.40    2.30
   3  -1  12   -1.80    1.70
  -3   1 -12   -5.40    2.30
  -3   1 -12   -0.60    2.00
  -3   1 -12    1.10    2.20
  -3   1 -12    0.20    2.20
   4  -1  12    1.40    2.40
   4  -1  12    2.00    2.30
   4  -1  12    0.80    2.20
  -4   1 -12    9.70    3.30
  -4   1 -12   -1.20    2.10
  -4   1 -12    1.40    2.40
  -4   1 -12    1.50    3.00
   5  -1  12    0.80    2.10
   5  -1  12   -0.30    2.60
   5  -1  12    3.60    2.80
  -5   1 -12    4.40    3.10
  -5   1 -12    3.20    2.90
  -5   1 -12    6.80    3.50
 -13  -1  11    2.50    2.00
  13   1 -11   -1.60    2.80
 -12  -1  11    2.10    1.90
  12   1 -11    2.50    2.60
 -11  -1  11    5.80    2.10
  11   1 -11    5.40    2.70
 -10  -1  11    4.30    1.80
 -10  -1  11    3.50    1.70
  10   1 -11    3.20    2.40
  10   1 -11    5.00    2.70
  -9  -1  11   -1.60    1.40
  -9  -1  11    2.30    1.70
  -9  -1  11   -1.50    1.10
   9   1 -11    1.70    2.20
   9   1 -11    1.20    2.00
  -8  -1  11    7.70    1.90
  -8  -1  11    4.40    1.70
  -8  -1  11   10.30    2.10
   8   1 -11    6.80    2.50
   8   1 -11    7.50    2.70
  -7  -1  11    7.30    1.90
  -7  -1  11    7.50    1.90
  -7  -1  11    6.50    2.10
  -7  -1  11    6.90    3.10
   7   1 -11    7.70    2.60
   7   1 -11    2.10    2.20
   7   1 -11   11.00    2.60
  -6  -1  11    6.70    2.30
  -6  -1  11    5.10    2.00
  -6  -1  11    7.30    1.70
  -6  -1  11    8.00    2.20
   6   1 -11    5.00    2.20
   6   1 -11    3.40    2.40
   6   1 -11    8.00    2.40
  -5  -1  11    7.00    2.30
  -5  -1  11   15.50    2.80
  -5  -1  11    8.80    2.30
  -5  -1  11    9.80    2.10
   5   1 -11    9.50    2.80
   5   1 -11    7.40    2.60
   5   1 -11   12.90    2.60
  -4  -1  11    4.90    1.80
  -4  -1  11    3.60    2.00
  -4  -1  11    5.10    1.80
  -4  -1  11   -0.80    1.80
   4   1 -11    2.20    2.20
   4   1 -11    2.80    1.90
   4   1 -11    4.00    2.50
  -3  -1  11   97.19    9.20
  -3  -1  11  105.49    9.40
  -3  -1  11  112.09    9.10
   3   1 -11  115.89    9.50
   3   1 -11   93.09    9.60
   3   1 -11   88.89    9.10
   3   1 -11   90.89    9.50
  -2  -1  11   15.60    2.40
  -2  -1  11   12.50    2.70
  -2  -1  11   22.60    3.20
   2   1 -11   16.10    2.60
   2   1 -11   13.30    2.90
   2   1 -11    7.80    2.70
   2   1 -11   10.20    3.10
  -1  -1  11   17.50    2.80
  -1  -1  11   24.00    3.40
  -1  -1  11   19.10    3.10
   1   1 -11   15.60    3.10
   1   1 -11   19.40    3.00
   1   1 -11   18.10    3.40
   1   1 -11   15.20    3.50
   0  -1  11    1.10    1.60
   0  -1  11    2.50    2.20
   0  -1  11   -0.60    1.90
   0   1 -11    0.00    1.60
   0   1 -11   -0.30    1.80
   0   1 -11    0.60    2.40
   0   1 -11    4.00    1.70
   1  -1  11   47.90    5.00
   1  -1  11   34.20    4.60
   1  -1  11   37.50    4.40
  -1   1 -11   33.00    4.80
  -1   1 -11   34.30    4.70
  -1   1 -11   31.60    5.00
  -1   1 -11   25.50    4.90
   2  -1  11   -1.90    1.90
   2  -1  11    1.10    1.70
   2  -1  11   -0.40    1.70
  -2   1 -11    0.10    2.40
  -2   1 -11    4.10    2.30
  -2   1 -11   -1.30    1.90
  -2   1 -11   -2.90    1.50
   3  -1  11    0.90    1.80
   3  -1  11   -0.20    1.60
   3  -1  11    0.20    1.60
  -3   1 -11    4.40    2.30
  -3   1 -11    3.10    2.30
  -3   1 -11    3.10    2.70
  -3   1 -11   -0.30    2.40
   4  -1  11    2.20    2.20
   4  -1  11   -1.20    1.90
   4  -1  11    0.30    1.70
  -4   1 -11    1.30    2.60
  -4   1 -11    4.30    2.20
  -4   1 -11   -1.50    2.00
  -4   1 -11    0.00    2.60
   5  -1  11    5.10    2.70
   5  -1  11    3.70    2.50
   5  -1  11   -3.10    1.60
  -5   1 -11    2.60    2.60
  -5   1 -11   -1.00    2.70
  -5   1 -11    2.00    2.50
   6  -1  11    0.60    1.90
   6  -1  11   -2.00    2.30
   6  -1  11    5.30    2.80
  -6   1 -11    3.00    2.90
  -6   1 -11    1.20    3.10
  -6   1 -11    4.40    3.00
 -13  -1  10    3.60    2.60
 -13  -1  10    1.10    1.70
  13   1 -10    2.40    3.40
  13   1 -10    1.30    2.70
 -12  -1  10    1.20    1.70
 -12  -1  10    0.50    1.90
 -12  -1  10    3.20    2.30
  12   1 -10   -1.00    2.40
  12   1 -10    2.30    2.60
 -11  -1  10   -1.50    1.60
 -11  -1  10    1.10    1.70
 -11  -1  10    4.10    2.30
  11   1 -10    2.80    2.60
  11   1 -10   -0.60    2.40
 -10  -1  10    6.70    2.20
 -10  -1  10    3.60    2.30
 -10  -1  10    7.60    2.00
  10   1 -10   -0.20    1.90
  10   1 -10    8.60    2.70
  -9  -1  10   -0.60    1.50
  -9  -1  10   -0.60    1.40
  -9  -1  10    0.30    1.20
  -9  -1  10   -1.10    1.30
   9   1 -10    1.00    1.90
   9   1 -10    0.90    2.30
   9   1 -10   -0.60    1.90
  -8  -1  10    4.00    1.60
  -8  -1  10    0.50    1.50
  -8  -1  10    3.10    1.50
  -8  -1  10    5.00    1.80
   8   1 -10    5.00    1.90
   8   1 -10    7.20    2.50
  -7  -1  10    7.30    2.00
  -7  -1  10   10.50    1.90
  -7  -1  10    6.90    1.60
  -7  -1  10   10.20    1.90
   7   1 -10    4.30    2.10
   7   1 -10    6.30    3.10
   7   1 -10    9.10    2.60
  -6  -1  10   10.70    1.80
  -6  -1  10    9.90    2.00
  -6  -1  10   11.00    1.90
  -6  -1  10    7.70    2.00
  -6  -1  10    7.90    2.20
   6   1 -10    6.30    2.40
   6   1 -10    9.30    2.30
   6   1 -10   10.40    2.40
  -5  -1  10    3.20    1.60
  -5  -1  10    4.60    1.30
  -5  -1  10    3.90    1.80
  -5  -1  10    6.00    1.40
  -5  -1  10    2.40    1.70
   5   1 -10    3.70    1.80
   5   1 -10    6.20    2.40
   5   1 -10    2.80    1.90
  -4  -1  10    3.40    1.70
  -4  -1  10    3.40    1.60
  -4  -1  10    1.60    1.40
  -4  -1  10    4.10    1.20
   4   1 -10    3.20    2.00
   4   1 -10    4.30    1.80
   4   1 -10    2.90    1.70
  -3  -1  10    0.80    1.00
  -3  -1  10    0.40    1.60
  -3  -1  10    0.40    1.30
  -3  -1  10    2.00    1.50
   3   1 -10   -1.40    1.80
   3   1 -10    0.20    1.40
   3   1 -10    0.50    1.70
   3   1 -10    0.40    1.50
  -2  -1  10   16.90    2.60
  -2  -1  10   19.20    2.30
  -2  -1  10   19.10    2.80
  -2  -1  10   18.70    3.00
   2   1 -10   21.20    3.40
   2   1 -10    9.80    2.60
   2   1 -10   21.70    2.80
   2   1 -10   20.90    3.00
  -1  -1  10   -1.70    1.40
  -1  -1  10    0.40    1.40
  -1  -1  10   -1.20    1.60
  -1  -1  10   -2.00    1.00
   1   1 -10   -1.70    1.60
   1   1 -10   -3.90    1.70
   1   1 -10   -0.90    1.60
   1   1 -10   -1.60    1.00
   0  -1  10    1.90    1.50
   0  -1  10   -1.10    1.20
   0  -1  10    2.30    1.20
   0  -1  10    2.40    1.90
   0   1 -10    0.10    1.80
   0   1 -10    2.30    1.40
   0   1 -10   -1.70    1.90
   0   1 -10    3.20    1.60
   1  -1  10    1.50    1.50
   1  -1  10    1.80    1.50
   1  -1  10    3.10    1.90
   1  -1  10    1.80    2.00
  -1   1 -10    4.40    2.50
  -1   1 -10    3.90    1.80
  -1   1 -10    4.80    1.60
  -1   1 -10    2.80    1.90
   2  -1  10   22.90    3.30
   2  -1  10   26.10    3.20
   2  -1  10   18.90    3.30
   2  -1  10   21.00    3.50
  -2   1 -10   14.60    3.00
  -2   1 -10   16.50    3.30
  -2   1 -10   21.50    3.80
  -2   1 -10   30.10    3.90
  -2   1 -10   25.90    3.90
   3  -1  10   11.80    2.40
   3  -1  10   11.70    2.80
   3  -1  10    9.90    2.50
   3  -1  10   12.90    2.80
  -3   1 -10    8.80    2.60
  -3   1 -10   13.10    3.00
  -3   1 -10    8.80    3.00
  -3   1 -10   12.40    3.10
   4  -1  10    1.80    2.00
   4  -1  10   -1.50    1.40
   4  -1  10    1.50    1.70
  -4   1 -10    5.00    2.60
  -4   1 -10    3.10    2.50
  -4   1 -10    7.50    2.40
  -4   1 -10    1.00    2.00
   5  -1  10    2.00    2.80
   5  -1  10   -1.10    2.20
   5  -1  10   -2.80    1.80
   5  -1  10   -3.00    1.40
  -5   1 -10    1.00    2.20
  -5   1 -10   -3.70    2.10
  -5   1 -10   -1.00    2.50
   6  -1  10    2.10    2.20
   6  -1  10    2.70    2.30
   6  -1  10    2.80    2.00
  -6   1 -10    1.60    2.30
  -6   1 -10    2.30    2.50
  -6   1 -10    2.70    2.80
   7  -1  10    0.00    2.00
   7  -1  10    0.70    2.20
  -7   1 -10    1.30    2.80
  -7   1 -10    2.30    2.70
 -14  -1   9    6.20    1.90
 -14  -1   9    6.50    3.00
  14   1  -9    9.60    3.80
  14   1  -9    5.40    3.30
 -13  -1   9   10.90    3.20
 -13  -1   9   12.60    2.80
  13   1  -9   27.60    4.50
  13   1  -9   18.90    4.00
 -12  -1   9    3.90    2.30
 -12  -1   9    1.00    1.60
 -12  -1   9    1.10    1.70
  12   1  -9    1.50    2.60
  12   1  -9    2.00    2.40
 -11  -1   9   16.80    3.10
 -11  -1   9   12.90    2.70
 -11  -1   9   20.20    2.90
  11   1  -9   17.10    3.30
  11   1  -9   18.50    3.40
 -10  -1   9    1.30    1.50
 -10  -1   9    3.30    1.90
 -10  -1   9    1.80    1.60
  10   1  -9   -1.60    1.90
  10   1  -9   -1.00    1.80
  -9  -1   9   26.00    3.60
  -9  -1   9   27.70    3.10
  -9  -1   9   31.80    3.50
  -9  -1   9   26.10    3.60
   9   1  -9   33.30    4.30
   9   1  -9   33.00    4.20
   9   1  -9   26.20    3.80
  -8  -1   9    4.00    1.40
  -8  -1   9    4.10    1.50
  -8  -1   9    5.30    1.60
  -8  -1   9    4.00    1.70
   8   1  -9    3.70    2.00
   8   1  -9    3.90    1.90
   8   1  -9    6.10    1.80
  -7  -1   9    1.40    1.20
  -7  -1   9   -0.50    1.30
  -7  -1   9   -1.10    1.10
  -7  -1   9   -1.30    1.10
   7   1  -9   -0.90    1.70
   7   1  -9   -0.20    1.50
   7   1  -9   -0.70    1.30
  -6  -1   9    2.90    1.20
  -6  -1   9    1.80    1.40
  -6  -1   9    2.30    1.20
  -6  -1   9    0.00    1.10
  -6  -1   9    2.10    1.50
   6   1  -9    1.20    1.80
   6   1  -9    0.70    1.50
   6   1  -9   -0.50    1.10
   6   1  -9   -0.20    1.50
  -5  -1   9   -0.80    1.00
  -5  -1   9    0.20    1.00
  -5  -1   9    0.50    1.10
  -5  -1   9    1.40    1.30
  -5  -1   9    1.40    1.40
   5   1  -9   -0.90    1.20
   5   1  -9   -0.30    0.90
   5   1  -9   -2.60    1.40
   5   1  -9    2.30    1.50
  -4  -1   9    4.70    1.40
  -4  -1   9    4.50    1.70
  -4  -1   9    3.20    1.00
  -4  -1   9    3.70    1.30
   4   1  -9    2.60    1.70
   4   1  -9    3.60    1.80
  -3  -1   9    6.80    1.30
  -3  -1   9    5.60    1.70
  -3  -1   9    5.10    1.20
  -3  -1   9    6.30    1.60
   3   1  -9    5.50    1.60
   3   1  -9    7.30    1.90
   3   1  -9    4.30    1.80
   3   1  -9    2.70    1.50
  -2  -1   9    6.90    1.70
  -2  -1   9    5.90    1.20
  -2  -1   9    4.80    1.40
  -2  -1   9    3.70    1.70
   2   1  -9    4.00    1.80
   2   1  -9    4.10    1.70
   2   1  -9    9.40    2.00
   2   1  -9    7.00    1.70
  -1  -1   9   53.69    4.60
  -1  -1   9   55.39    5.10
  -1  -1   9   49.99    4.70
  -1  -1   9   47.90    5.00
   1   1  -9   45.80    4.70
   1   1  -9   48.80    5.10
   1   1  -9   42.10    4.90
   1   1  -9   45.30    5.30
   0  -1   9   -0.50    1.40
   0  -1   9    0.70    1.10
   0  -1   9   -0.50    1.20
   0  -1   9   -0.60    0.80
   0   1  -9   -0.50    1.10
   0   1  -9   -0.20    1.50
   0   1  -9    0.70    1.50
   0   1  -9    0.20    1.80
   1  -1   9    1.60    1.10
   1  -1   9    1.80    1.60
   1  -1   9   -0.60    1.40
   1  -1   9   -0.10    1.20
  -1   1  -9    4.20    1.40
  -1   1  -9   -0.90    1.70
  -1   1  -9    2.40    1.80
  -1   1  -9   -0.40    1.00
  -1   1  -9   -0.50    1.50
   2  -1   9    7.90    2.00
   2  -1   9    7.50    2.10
   2  -1   9    8.80    1.80
   2  -1   9    6.90    1.90
  -2   1  -9    8.90    2.50
  -2   1  -9    6.60    2.50
  -2   1  -9    8.00    1.80
  -2   1  -9    7.00    2.30
  -2   1  -9    9.00    2.30
   3  -1   9   13.60    2.50
   3  -1   9   15.20    3.00
   3  -1   9   16.00    2.80
   3  -1   9   16.90    2.80
  -3   1  -9   12.80    3.10
  -3   1  -9   12.00    2.70
  -3   1  -9   13.80    3.10
  -3   1  -9   14.10    3.20
  -3   1  -9   21.20    3.00
  -3   1  -9   16.70    2.90
   4  -1   9    4.40    1.60
   4  -1   9    2.80    1.70
   4  -1   9    3.50    2.10
   4  -1   9    4.10    2.00
  -4   1  -9    3.50    2.40
  -4   1  -9    0.40    1.70
  -4   1  -9    5.40    2.10
  -4   1  -9    1.60    1.80
  -4   1  -9    2.70    2.30
   5  -1   9    9.10    2.30
   5  -1   9    4.20    2.30
   5  -1   9    6.60    2.10
  -5   1  -9   13.60    3.10
  -5   1  -9    9.80    2.50
  -5   1  -9    9.50    2.90
  -5   1  -9    8.20    2.60
  -5   1  -9    9.80    2.40
   6  -1   9   -2.30    1.40
   6  -1   9   -2.90    1.80
   6  -1   9    1.70    2.00
   6  -1   9    1.70    1.90
  -6   1  -9    1.60    2.40
  -6   1  -9   -1.60    2.10
  -6   1  -9   -1.20    1.90
  -6   1  -9   -1.20    1.90
   7  -1   9   11.60    2.90
   7  -1   9    9.30    2.80
   7  -1   9    7.70    2.40
  -7   1  -9    9.40    3.30
  -7   1  -9   13.30    3.50
  -7   1  -9    8.60    3.10
   8  -1   9   -1.90    1.90
   8  -1   9    3.30    2.00
   8  -1   9    2.90    2.70
  -8   1  -9   -1.10    2.80
  -8   1  -9    3.00    2.50
  -8   1  -9   -0.60    2.50
 -14  -1   8    2.70    2.80
 -14  -1   8    3.20    1.90
  14   1  -8    5.80    2.90
  14   1  -8    0.00    2.50
 -13  -1   8    6.40    2.70
 -13  -1   8    4.80    2.20
  13   1  -8    2.70    2.50
  13   1  -8   11.50    3.00
 -12  -1   8    7.70    2.60
 -12  -1   8    8.60    2.20
  12   1  -8    9.30    2.70
  12   1  -8   10.40    2.90
 -11  -1   8    4.70    1.80
 -11  -1   8    6.10    1.90
 -11  -1   8    5.20    2.20
  11   1  -8    2.20    2.10
  11   1  -8   -0.60    1.90
 -10  -1   8    0.70    1.60
 -10  -1   8    0.40    1.30
 -10  -1   8    1.40    1.50
  10   1  -8   -1.00    1.80
  10   1  -8    0.10    1.70
  -9  -1   8   -2.50    1.00
  -9  -1   8   -2.00    0.80
  -9  -1   8   -1.20    1.40
  -9  -1   8   -0.10    1.30
   9   1  -8   -1.60    1.70
   9   1  -8    0.00    1.50
   9   1  -8   -1.10    1.60
  -8  -1   8    2.80    1.10
  -8  -1   8    2.50    1.40
  -8  -1   8    2.70    1.40
  -8  -1   8    3.60    1.10
   8   1  -8    2.50    1.60
   8   1  -8    1.70    1.70
   8   1  -8    3.10    1.80
  -7  -1   8    0.90    0.80
  -7  -1   8    1.80    1.20
  -7  -1   8    0.00    0.90
  -7  -1   8    4.50    1.50
   7   1  -8    0.20    1.30
   7   1  -8   -1.90    1.20
   7   1  -8   -0.40    1.40
  -6  -1   8   95.09    7.70
  -6  -1   8   82.19    7.90
  -6  -1   8   75.59    7.70
  -6  -1   8   91.59    7.70
  -6  -1   8  103.49    7.80
   6   1  -8   80.59    8.10
   6   1  -8   88.09    7.80
   6   1  -8   88.49    7.90
   6   1  -8   88.49    8.00
  -5  -1   8   -0.20    1.20
  -5  -1   8    0.90    0.80
  -5  -1   8    0.60    1.10
  -5  -1   8    1.80    1.00
  -5  -1   8    0.30    1.00
   5   1  -8   -0.20    1.40
   5   1  -8    0.00    1.20
   5   1  -8    2.10    1.30
   5   1  -8   -1.00    0.80
  -4  -1   8   53.09    5.30
  -4  -1   8   58.69    4.90
  -4  -1   8   58.59    5.00
  -4  -1   8   54.39    5.10
   4   1  -8   52.99    4.90
   4   1  -8   52.19    5.20
   4   1  -8   53.19    5.30
   4   1  -8   54.29    5.50
  -3  -1   8    9.40    1.90
  -3  -1   8   11.30    1.40
  -3  -1   8   13.00    1.70
  -3  -1   8    8.60    1.70
   3   1  -8   10.80    2.10
   3   1  -8    9.90    1.90
   3   1  -8    6.50    1.20
   3   1  -8    6.10    1.90
   3   1  -8    7.50    1.70
  -2  -1   8   27.00    2.30
  -2  -1   8   18.20    2.60
  -2  -1   8   19.90    2.50
  -2  -1   8   17.40    2.70
   2   1  -8   22.90    3.00
   2   1  -8   21.80    2.70
   2   1  -8   21.10    2.80
   2   1  -8   18.90    2.00
   2   1  -8   21.70    3.10
  -1  -1   8   50.49    4.60
  -1  -1   8   39.60    4.30
  -1  -1   8   49.00    4.40
  -1  -1   8   47.00    4.10
   1   1  -8   42.90    4.30
   1   1  -8   42.30    4.80
   1   1  -8   44.00    4.40
   1   1  -8   39.80    4.50
   0  -1   8    1.40    1.10
   0  -1   8    2.30    1.40
   0  -1   8    2.90    1.00
   0  -1   8    1.90    1.10
   0   1  -8    2.40    1.10
   0   1  -8    3.10    1.70
   0   1  -8    0.90    1.40
   0   1  -8    1.70    1.40
   1  -1   8   26.70    2.90
   1  -1   8   22.00    3.10
   1  -1   8   20.40    2.90
   1  -1   8   33.00    3.40
  -1   1  -8   26.20    3.20
  -1   1  -8   23.30    3.20
  -1   1  -8   21.00    3.40
  -1   1  -8   25.50    3.20
  -1   1  -8   20.90    2.90
   2  -1   8   30.90    3.80
   2  -1   8   41.50    4.20
   2  -1   8   37.20    3.60
   2  -1   8   32.30    4.00
  -2   1  -8   37.20    3.90
  -2   1  -8   30.70    3.40
  -2   1  -8   35.00    4.10
  -2   1  -8   29.60    4.20
  -2   1  -8   26.20    4.00
   3  -1   8   -2.20    1.40
   3  -1   8   -1.60    1.20
   3  -1   8    0.50    1.20
   3  -1   8   -1.60    1.40
  -3   1  -8    0.30    1.80
  -3   1  -8   -0.70    1.30
  -3   1  -8    0.20    1.10
  -3   1  -8   -1.20    1.60
  -3   1  -8    0.00    1.50
  -3   1  -8   -2.60    1.40
   4  -1   8    7.20    2.30
   4  -1   8    9.90    2.10
   4  -1   8   16.30    2.40
   4  -1   8    7.00    2.00
  -4   1  -8    7.40    2.00
  -4   1  -8   11.60    2.80
  -4   1  -8   10.60    2.40
  -4   1  -8    5.50    2.00
  -4   1  -8   11.10    2.50
  -4   1  -8   10.00    2.70
   5  -1   8   10.00    2.20
   5  -1   8    7.40    2.10
   5  -1   8    6.30    2.30
  -5   1  -8    1.90    2.30
  -5   1  -8   11.80    2.70
  -5   1  -8   10.50    2.50
  -5   1  -8    9.10    2.20
  -5   1  -8    9.30    2.40
   6  -1   8    9.50    2.60
   6  -1   8    9.20    2.40
   6  -1   8   12.70    2.70
   6  -1   8    9.50    2.50
  -6   1  -8   10.60    2.80
  -6   1  -8   12.90    3.20
  -6   1  -8   13.20    3.00
  -6   1  -8   14.40    3.00
   7  -1   8   -0.40    1.60
   7  -1   8   -2.30    1.80
   7  -1   8    0.60    1.70
  -7   1  -8    2.80    2.20
  -7   1  -8    1.50    2.40
  -7   1  -8    0.40    1.90
   8  -1   8    1.00    2.10
   8  -1   8   -0.30    1.60
   8  -1   8    2.00    2.00
  -8   1  -8    7.70    2.90
  -8   1  -8    1.50    2.10
  -8   1  -8    0.80    2.50
   9  -1   8    0.50    1.80
   9  -1   8   -0.40    2.00
  -9   1  -8   -0.20    2.30
  -9   1  -8   -3.90    2.30
 -14  -1   7    0.00    2.40
 -14  -1   7    2.80    2.00
  14   1  -7    0.80    2.40
  14   1  -7    6.50    3.30
 -13  -1   7    1.40    1.70
 -13  -1   7    4.90    2.50
  13   1  -7    4.00    2.50
  13   1  -7    4.30    2.60
 -12  -1   7    9.40    2.60
 -12  -1   7    8.90    3.20
 -12  -1   7    6.40    1.90
  12   1  -7    6.80    2.70
  12   1  -7    4.80    2.30
  12   1  -7    4.60    2.70
 -11  -1   7    0.70    2.20
 -11  -1   7   -0.20    1.30
 -11  -1   7    1.70    1.50
 -11  -1   7    1.50    1.20
  11   1  -7    2.50    2.10
  11   1  -7    0.00    1.90
  11   1  -7    3.50    2.20
 -10  -1   7    0.60    1.40
 -10  -1   7    5.50    2.30
 -10  -1   7    3.40    1.80
 -10  -1   7    2.30    1.40
  10   1  -7    2.30    1.80
  10   1  -7    7.00    2.30
  10   1  -7    0.40    1.80
  -9  -1   7    2.60    2.00
  -9  -1   7    3.80    1.70
  -9  -1   7    3.60    1.50
  -9  -1   7    4.50    1.40
  -9  -1   7    4.40    1.20
   9   1  -7    0.30    1.80
   9   1  -7    0.80    1.80
   9   1  -7    3.10    1.80
   9   1  -7    4.50    1.90
  -8  -1   7    9.40    1.80
  -8  -1   7   11.80    2.10
  -8  -1   7   12.70    1.70
  -8  -1   7   11.60    1.80
  -8  -1   7    9.10    2.10
   8   1  -7   10.50    2.10
   8   1  -7    8.40    2.00
   8   1  -7    8.50    2.00
   8   1  -7   11.70    2.30
  -7  -1   7   21.60    2.60
  -7  -1   7   17.30    2.50
  -7  -1   7   21.30    2.50
  -7  -1   7   21.40    2.20
  -7  -1   7   20.30    2.70
   7   1  -7   19.60    2.80
   7   1  -7   21.80    2.70
   7   1  -7   19.20    2.60
   7   1  -7   21.20    2.90
  -6  -1   7    4.60    1.00
  -6  -1   7    4.10    1.20
  -6  -1   7    4.50    1.20
  -6  -1   7    3.10    1.20
  -6  -1   7    3.90    1.10
  -6  -1   7    2.00    1.20
   6   1  -7    4.70    1.50
   6   1  -7    3.30    1.20
   6   1  -7    6.10    1.80
   6   1  -7    4.80    1.20
   6   1  -7    4.80    1.40
  -5  -1   7   45.20    3.90
  -5  -1   7   47.50    3.90
  -5  -1   7   34.70    3.90
  -5  -1   7   35.50    3.80
  -5  -1   7   46.00    3.90
  -5  -1   7   40.40    4.10
   5   1  -7   35.70    4.00
   5   1  -7   42.10    4.00
   5   1  -7   45.80    4.20
   5   1  -7   47.80    4.40
   5   1  -7   42.20    4.00
  -4  -1   7    7.90    1.20
  -4  -1   7    4.80    1.30
  -4  -1   7    6.00    1.20
  -4  -1   7    6.00    1.10
   4   1  -7    4.60    1.40
   4   1  -7    4.50    1.30
   4   1  -7    5.50    1.10
   4   1  -7    4.70    1.60
  -3  -1   7   48.20    4.80
  -3  -1   7   52.89    4.60
  -3  -1   7   48.60    4.70
  -3  -1   7   59.19    4.50
   3   1  -7   45.30    4.40
   3   1  -7   48.10    4.70
   3   1  -7   60.99    4.90
   3   1  -7   46.70    4.90
   3   1  -7   46.00    4.90
  -2  -1   7   57.99    4.80
  -2  -1   7   50.29    4.80
  -2  -1   7   49.80    4.90
  -2  -1   7   58.49    4.50
   2   1  -7   52.99    5.10
   2   1  -7   44.70    4.40
   2   1  -7   49.50    4.80
   2   1  -7   49.20    5.00
   2   1  -7   58.69    5.00
  -1  -1   7   74.79    6.40
  -1  -1   7   68.89    6.10
  -1  -1   7   73.09    6.00
  -1  -1   7   67.99    6.30
   1   1  -7   68.39    6.20
   1   1  -7   77.29    6.60
   1   1  -7   62.69    5.90
   1   1  -7   73.29    6.40
   1   1  -7   69.19    6.40
   0  -1   7    0.60    0.90
   0  -1   7    1.70    1.00
   0  -1   7    3.40    1.00
   0  -1   7    0.80    0.60
   0  -1   7    1.00    0.70
   0   1  -7    1.30    1.20
   0   1  -7    0.50    0.60
   0   1  -7    1.00    0.90
   0   1  -7    1.00    1.20
   0   1  -7    2.50    1.50
   1  -1   7    3.30    0.90
   1  -1   7    4.90    1.10
   1  -1   7    5.50    1.50
   1  -1   7    5.00    1.30
   1  -1   7    3.60    1.20
  -1   1  -7    4.50    1.50
  -1   1  -7    4.80    1.50
  -1   1  -7    5.10    1.10
  -1   1  -7    3.80    1.30
  -1   1  -7    5.10    1.70
  -1   1  -7    3.80    1.00
  -1   1  -7    4.40    1.10
   2  -1   7   11.00    1.90
   2  -1   7   12.50    1.80
   2  -1   7   10.10    2.00
   2  -1   7   13.50    1.90
   2  -1   7   12.90    2.00
   2  -1   7    8.10    1.50
  -2   1  -7   12.50    2.00
  -2   1  -7   10.30    1.60
  -2   1  -7   10.90    1.70
  -2   1  -7   11.00    2.20
  -2   1  -7   13.90    2.40
  -2   1  -7   10.50    2.10
  -2   1  -7   10.20    1.90
  -2   1  -7   10.50    1.80
   3  -1   7    7.60    1.50
   3  -1   7    7.00    1.80
   3  -1   7    8.20    1.60
   3  -1   7    5.20    1.40
   3  -1   7    7.60    1.70
   3  -1   7    5.60    1.40
  -3   1  -7    5.80    2.00
  -3   1  -7    8.00    1.50
  -3   1  -7    7.00    1.90
  -3   1  -7    5.40    1.60
  -3   1  -7    4.90    1.70
  -3   1  -7    6.40    1.90
  -3   1  -7    7.60    1.80
  -3   1  -7    5.70    1.50
   4  -1   7    5.60    1.80
   4  -1   7    5.80    1.70
   4  -1   7    6.90    2.00
   4  -1   7    7.10    1.80
   4  -1   7    6.20    1.80
   4  -1   7    6.60    1.70
  -4   1  -7    6.50    1.50
  -4   1  -7    4.70    1.60
  -4   1  -7    4.90    1.80
  -4   1  -7    6.60    1.60
  -4   1  -7    7.80    2.00
  -4   1  -7    8.10    2.20
  -4   1  -7    6.00    2.00
  -4   1  -7    4.00    1.80
  -4   1  -7    6.10    2.10
   5  -1   7    2.40    1.90
   5  -1   7    4.00    1.70
   5  -1   7    5.40    2.80
   5  -1   7    1.70    1.50
   5  -1   7    4.70    1.70
   5  -1   7    7.90    2.00
  -5   1  -7   10.60    2.30
  -5   1  -7    5.00    1.90
  -5   1  -7    2.20    2.10
  -5   1  -7    6.60    2.60
  -5   1  -7    3.40    1.80
  -5   1  -7    5.10    2.00
  -5   1  -7    2.70    1.60
   6  -1   7    1.00    1.60
   6  -1   7    4.30    2.00
   6  -1   7   -1.00    1.70
   6  -1   7    5.80    1.80
  -6   1  -7    2.60    2.00
  -6   1  -7   -0.90    1.90
  -6   1  -7    1.20    1.80
  -6   1  -7   -0.50    2.30
  -6   1  -7    1.00    1.90
   7  -1   7    5.10    1.80
   7  -1   7    8.10    2.50
   7  -1   7    4.20    2.00
   7  -1   7    1.00    1.90
  -7   1  -7    5.30    2.30
  -7   1  -7    1.60    2.20
  -7   1  -7    5.40    2.40
  -7   1  -7    6.20    2.40
   8  -1   7    1.40    1.60
   8  -1   7   -0.90    2.10
   8  -1   7   -1.90    2.00
   8  -1   7    0.10    1.80
  -8   1  -7    2.40    2.40
  -8   1  -7   -1.30    2.50
  -8   1  -7    2.50    2.10
  -8   1  -7   -0.60    2.30
   9  -1   7    1.10    2.40
   9  -1   7    2.80    2.30
   9  -1   7    2.70    1.80
  -9   1  -7   -0.10    1.90
  -9   1  -7   -4.20    2.20
  -9   1  -7    1.10    2.50
  10  -1   7   -2.90    2.00
  10  -1   7    1.40    1.90
  10  -1   7    1.60    2.70
 -10   1  -7   -0.20    2.60
 -10   1  -7   -0.50    2.70
 -10   1  -7   -2.80    2.00
 -14  -1   6    3.90    3.40
 -14  -1   6    5.30    2.80
 -14  -1   6    1.70    1.90
  14   1  -6    2.50    2.90
  14   1  -6    2.70    2.40
  14   1  -6    6.30    2.60
 -13  -1   6    2.10    2.50
 -13  -1   6    0.50    2.70
 -13  -1   6    2.20    1.90
  13   1  -6    0.00    2.40
  13   1  -6    2.20    2.20
  13   1  -6    2.70    2.80
 -12  -1   6    1.00    2.20
 -12  -1   6    0.10    1.50
 -12  -1   6    0.60    2.50
  12   1  -6    7.60    2.80
  12   1  -6    3.80    2.20
  12   1  -6    1.80    2.30
 -11  -1   6    7.00    2.70
 -11  -1   6    4.00    1.90
 -11  -1   6    6.40    1.80
 -11  -1   6    3.80    1.80
  11   1  -6    6.00    2.20
  11   1  -6    2.50    2.20
  11   1  -6    6.60    2.60
 -10  -1   6    1.50    1.30
 -10  -1   6   -1.20    1.80
 -10  -1   6   -0.70    1.60
 -10  -1   6   -0.10    1.10
  10   1  -6   -2.30    1.70
  10   1  -6    1.30    1.60
  10   1  -6   -1.60    2.10
  -9  -1   6   -0.30    1.50
  -9  -1   6    3.60    1.10
  -9  -1   6   -0.90    1.00
  -9  -1   6    1.70    2.00
  -9  -1   6    1.80    1.10
   9   1  -6    3.10    1.60
   9   1  -6    1.20    1.70
   9   1  -6    2.20    1.90
  -8  -1   6    4.80    1.10
  -8  -1   6    4.40    1.60
  -8  -1   6    5.70    1.30
  -8  -1   6    6.60    1.90
  -8  -1   6    5.80    1.40
   8   1  -6    4.00    1.50
   8   1  -6    3.40    1.60
   8   1  -6    5.00    1.80
   8   1  -6    4.80    1.60
  -7  -1   6   15.90    2.30
  -7  -1   6   18.50    2.50
  -7  -1   6   16.30    2.40
  -7  -1   6   17.50    2.20
  -7  -1   6   18.70    2.00
   7   1  -6   17.50    2.50
   7   1  -6   21.90    2.60
   7   1  -6   18.50    2.50
   7   1  -6   20.30    2.60
  -6  -1   6   13.40    1.90
  -6  -1   6   11.90    1.80
  -6  -1   6   11.10    1.60
  -6  -1   6    8.50    1.40
  -6  -1   6   10.40    1.60
  -6  -1   6   11.90    1.50
   6   1  -6   10.20    1.70
   6   1  -6   12.90    2.00
   6   1  -6   11.80    1.60
   6   1  -6   11.40    1.80
   6   1  -6   10.90    1.80
  -5  -1   6    1.20    0.70
  -5  -1   6    0.50    0.80
  -5  -1   6    0.10    0.50
  -5  -1   6    0.20    0.70
  -5  -1   6    0.20    0.70
  -5  -1   6    1.50    0.90
   5   1  -6    0.10    1.00
   5   1  -6    0.60    1.00
   5   1  -6    1.10    0.80
   5   1  -6   -0.10    0.80
   5   1  -6    0.70    0.90
  -4  -1   6    0.10    0.90
  -4  -1   6    0.20    0.60
  -4  -1   6    0.50    0.70
  -4  -1   6    0.30    0.60
  -4  -1   6    1.60    0.80
  -4  -1   6    2.00    1.00
   4   1  -6    1.10    0.90
   4   1  -6    2.50    0.80
   4   1  -6   -0.30    0.90
   4   1  -6    1.20    0.60
   4   1  -6    1.20    1.00
  -3  -1   6    1.60    0.60
  -3  -1   6    1.50    0.80
  -3  -1   6    1.20    0.80
  -3  -1   6    0.40    0.90
   3   1  -6    1.50    0.70
   3   1  -6    0.40    0.80
   3   1  -6    1.90    1.10
   3   1  -6    0.90    1.10
  -2  -1   6  181.28   14.20
  -2  -1   6  163.28   14.20
  -2  -1   6  168.18   14.30
  -2  -1   6  189.58   14.00
   2   1  -6  163.88   14.40
   2   1  -6  161.68   14.00
   2   1  -6  163.78   14.40
   2   1  -6  179.28   14.30
   2   1  -6  166.38   14.20
  -1  -1   6   74.49    6.00
  -1  -1   6   68.89    6.30
  -1  -1   6   82.69    6.20
  -1  -1   6   68.49    6.30
   1   1  -6   76.09    6.60
   1   1  -6   65.69    6.20
   1   1  -6   62.69    5.90
   1   1  -6   76.89    6.40
   1   1  -6   70.49    6.40
   0  -1   6   91.99    7.80
   0  -1   6   89.19    7.50
   0  -1   6   94.09    7.70
   0  -1   6   83.39    7.40
   0  -1   6   88.09    7.80
   0   1  -6   86.69    7.50
   0   1  -6   87.59    8.00
   0   1  -6   85.99    7.80
   0   1  -6   93.09    7.80
   0   1  -6  101.89    7.80
   0   1  -6   83.79    7.60
   1  -1   6   21.20    2.50
   1  -1   6   19.90    2.50
   1  -1   6   18.60    2.30
   1  -1   6   18.80    2.10
   1  -1   6   15.20    2.00
  -1   1  -6   19.10    2.50
  -1   1  -6   18.80    2.70
  -1   1  -6   20.90    2.50
  -1   1  -6   20.50    2.10
  -1   1  -6   18.50    2.30
  -1   1  -6   24.90    2.30
  -1   1  -6   19.70    2.60
  -1   1  -6   18.80    2.10
   2  -1   6   22.10    2.60
   2  -1   6   19.40    2.20
   2  -1   6   19.60    2.60
   2  -1   6   16.00    2.50
   2  -1   6   21.10    2.50
  -2   1  -6   21.30    2.70
  -2   1  -6   19.20    2.30
  -2   1  -6   19.70    2.80
  -2   1  -6   23.00    2.60
  -2   1  -6   21.20    2.40
  -2   1  -6   21.10    2.80
  -2   1  -6   21.50    2.60
  -2   1  -6   24.50    2.80
   3  -1   6   -0.50    0.80
   3  -1   6   -0.30    1.10
   3  -1   6    0.20    0.90
   3  -1   6    0.40    1.00
   3  -1   6    0.40    0.90
   3  -1   6   -0.90    0.90
  -3   1  -6   -0.80    0.90
  -3   1  -6    1.10    1.00
  -3   1  -6    0.70    1.20
  -3   1  -6   -0.90    1.00
  -3   1  -6    0.50    0.80
  -3   1  -6   -2.40    1.00
  -3   1  -6    0.20    1.10
  -3   1  -6   -1.10    1.20
  -3   1  -6   -1.30    0.80
   4  -1   6   11.90    2.10
   4  -1   6   11.00    2.00
   4  -1   6   11.50    2.00
   4  -1   6   12.30    2.10
   4  -1   6    8.30    1.80
   4  -1   6   14.90    2.30
   4  -1   6   11.50    2.10
  -4   1  -6   14.70    2.20
  -4   1  -6   13.90    2.40
  -4   1  -6   15.70    2.30
  -4   1  -6   10.40    2.20
  -4   1  -6   11.80    1.90
  -4   1  -6   11.60    2.20
  -4   1  -6    9.40    2.00
  -4   1  -6   10.30    1.80
  -4   1  -6   13.30    2.20
   5  -1   6   43.90    4.40
   5  -1   6   41.10    4.30
   5  -1   6   36.70    4.60
   5  -1   6   33.90    4.50
   5  -1   6   46.10    4.70
   5  -1   6   44.60    4.60
   5  -1   6   41.90    4.30
   5  -1   6   38.00    4.40
  -5   1  -6   42.70    4.30
  -5   1  -6   48.30    4.80
  -5   1  -6   46.70    4.80
  -5   1  -6   48.60    4.60
  -5   1  -6   48.20    4.80
  -5   1  -6   51.89    4.90
  -5   1  -6   42.20    4.40
  -5   1  -6   41.30    4.90
  -5   1  -6   40.70    4.60
   6  -1   6    6.40    2.00
   6  -1   6    0.70    2.60
   6  -1   6    2.90    1.70
   6  -1   6    5.00    1.70
   6  -1   6    0.70    1.70
  -6   1  -6    8.20    2.20
  -6   1  -6    6.40    2.10
  -6   1  -6    4.90    2.80
  -6   1  -6    6.20    2.20
  -6   1  -6    8.60    2.40
  -6   1  -6    5.50    1.90
  -6   1  -6    8.30    2.30
   7  -1   6   10.60    2.50
   7  -1   6    9.40    2.40
   7  -1   6   11.50    2.50
   7  -1   6   11.80    2.80
  -7   1  -6   15.10    2.80
  -7   1  -6   11.00    2.90
  -7   1  -6   10.90    2.70
  -7   1  -6   11.20    2.90
  -7   1  -6   18.70    3.00
   8  -1   6    0.20    1.70
   8  -1   6   -0.20    2.00
   8  -1   6   -3.30    1.80
   8  -1   6    3.30    1.70
  -8   1  -6   -1.90    1.80
  -8   1  -6    3.10    2.30
  -8   1  -6    0.40    2.10
  -8   1  -6    2.50    2.30
  -8   1  -6   -1.80    1.50
   9  -1   6    0.00    2.20
   9  -1   6   -0.90    1.70
   9  -1   6   -0.20    1.60
  -9   1  -6    0.10    2.30
  -9   1  -6    1.00    1.90
  -9   1  -6   -0.40    2.20
  10  -1   6    0.40    2.10
  10  -1   6    4.40    2.10
  10  -1   6    1.80    2.60
 -10   1  -6    1.80    2.70
 -10   1  -6    4.10    2.30
 -10   1  -6    2.00    2.50
  11  -1   6    3.10    2.90
  11  -1   6    0.50    2.20
  11  -1   6    1.90    2.00
 -11   1  -6   -3.50    2.40
 -11   1  -6    0.60    2.30
 -11   1  -6    0.20    2.90
 -14  -1   5    3.40    3.40
 -14  -1   5    3.50    2.60
 -14  -1   5    8.00    2.40
  14   1  -5    4.80    2.60
  14   1  -5    3.90    2.90
  14   1  -5    6.60    3.20
 -13  -1   5   12.40    3.10
 -13  -1   5   10.90    2.60
 -13  -1   5    6.90    3.40
  13   1  -5   12.50    3.40
  13   1  -5   19.60    3.50
  13   1  -5   16.30    3.50
 -12  -1   5    2.10    2.20
 -12  -1   5    3.90    1.90
 -12  -1   5    5.40    2.50
  12   1  -5    0.90    2.30
  12   1  -5    3.70    2.10
  12   1  -5    3.80    2.50
 -11  -1   5    3.70    1.40
 -11  -1   5    1.90    2.10
 -11  -1   5    6.60    2.80
  11   1  -5   -0.60    2.00
  11   1  -5    3.30    2.50
  11   1  -5    3.00    2.00
 -10  -1   5   -0.30    1.00
 -10  -1   5   -2.80    1.80
 -10  -1   5    0.30    0.90
 -10  -1   5   -0.70    1.60
  10   1  -5   -0.80    1.50
  10   1  -5    1.20    2.10
  10   1  -5   -0.10    1.80
  -9  -1   5   -0.50    0.90
  -9  -1   5   -0.10    1.70
  -9  -1   5    0.40    0.90
  -9  -1   5   -2.00    1.30
  -9  -1   5   -0.50    0.70
   9   1  -5    0.60    1.40
   9   1  -5   -0.70    1.50
   9   1  -5   -0.70    1.50
  -8  -1   5    2.80    1.20
  -8  -1   5    3.80    1.30
  -8  -1   5    3.20    1.00
  -8  -1   5    7.60    1.90
  -8  -1   5    3.50    1.50
   8   1  -5    6.20    1.50
   8   1  -5    4.30    1.70
   8   1  -5    7.80    1.70
   8   1  -5    4.90    1.70
  -7  -1   5   15.60    2.00
  -7  -1   5   18.10    2.20
  -7  -1   5   18.10    1.90
  -7  -1   5   15.40    2.10
  -7  -1   5   19.00    2.50
   7   1  -5   11.60    2.20
   7   1  -5   15.20    2.40
   7   1  -5   15.10    2.30
   7   1  -5   13.50    2.10
  -6  -1   5   11.40    1.60
  -6  -1   5   11.10    1.60
  -6  -1   5   10.30    1.50
  -6  -1   5    9.70    1.30
  -6  -1   5   14.60    1.50
  -6  -1   5   10.80    1.80
   6   1  -5   11.70    1.80
   6   1  -5    8.90    1.60
   6   1  -5    9.80    1.70
   6   1  -5   11.10    1.80
   6   1  -5   12.80    1.40
  -5  -1   5   26.10    2.60
  -5  -1   5   23.70    2.50
  -5  -1   5   29.80    2.80
  -5  -1   5   27.30    2.70
  -5  -1   5   28.10    2.50
  -5  -1   5   28.10    2.50
   5   1  -5   27.70    2.80
   5   1  -5   24.10    2.50
   5   1  -5   28.10    2.80
   5   1  -5   27.40    2.80
   5   1  -5   26.70    2.80
  -4  -1   5  177.08   13.40
  -4  -1   5  138.39   13.40
  -4  -1   5  160.18   13.40
  -4  -1   5  159.68   13.60
  -4  -1   5  183.18   13.40
  -4  -1   5  165.88   13.40
   4   1  -5  158.08   13.40
   4   1  -5  170.88   13.60
   4   1  -5  162.48   13.60
   4   1  -5  161.28   13.50
   4   1  -5  158.28   13.50
  -3  -1   5   70.59    5.20
  -3  -1   5   66.89    5.30
  -3  -1   5   58.09    5.40
  -3  -1   5   59.19    5.20
  -3  -1   5   55.89    5.10
   3   1  -5   60.09    5.40
   3   1  -5   60.49    5.40
   3   1  -5   57.89    5.10
   3   1  -5   64.09    5.50
   3   1  -5   62.39    5.30
  -2  -1   5   10.30    1.50
  -2  -1   5   11.20    1.30
  -2  -1   5   10.00    1.30
  -2  -1   5   10.80    1.10
   2   1  -5    9.20    1.50
   2   1  -5   10.80    1.20
   2   1  -5    8.50    1.60
   2   1  -5   10.40    1.40
   2   1  -5   12.60    1.50
  -1  -1   5  126.69   10.40
  -1  -1   5  129.19   10.50
  -1  -1   5  126.69   10.60
  -1  -1   5  126.49   10.30
   1   1  -5  135.09   10.60
   1   1  -5  123.19   10.60
   1   1  -5  117.89   10.30
   1   1  -5  117.99   10.60
   1   1  -5  127.79   10.50
   0  -1   5   31.20    3.10
   0  -1   5   33.50    2.90
   0  -1   5   32.20    3.00
   0  -1   5   34.10    3.30
   0  -1   5   34.20    3.20
   0   1  -5   32.60    3.10
   0   1  -5   36.10    3.20
   0   1  -5   29.00    3.20
   0   1  -5   34.20    3.30
   0   1  -5   31.90    2.90
   0   1  -5   34.20    2.90
   0   1  -5   31.40    3.20
   1  -1   5  102.29    9.10
   1  -1   5  123.09    9.30
   1  -1   5  107.39    9.10
   1  -1   5  105.69    9.20
   1  -1   5  102.29    9.20
  -1   1  -5  112.09    9.30
  -1   1  -5  103.39    9.30
  -1   1  -5  118.69    9.20
  -1   1  -5  113.69    9.10
  -1   1  -5  111.49    9.10
  -1   1  -5  104.99    9.40
  -1   1  -5  102.19    9.10
  -1   1  -5  108.29    9.30
   2  -1   5   63.49    6.50
   2  -1   5   66.79    6.40
   2  -1   5   70.19    6.40
   2  -1   5   75.49    6.50
   2  -1   5   77.79    6.50
  -2   1  -5   75.19    6.60
  -2   1  -5   68.89    6.50
  -2   1  -5   76.89    6.40
  -2   1  -5   80.99    6.50
  -2   1  -5   70.49    6.60
  -2   1  -5   83.49    6.50
  -2   1  -5   74.29    6.50
  -2   1  -5   71.59    6.40
  -2   1  -5   70.49    6.70
   3  -1   5   39.50    3.90
   3  -1   5   39.80    4.00
   3  -1   5   39.90    3.90
   3  -1   5   34.20    3.90
   3  -1   5   36.00    3.90
   3  -1   5   41.80    3.90
  -3   1  -5   40.00    4.00
  -3   1  -5   42.80    4.00
  -3   1  -5   40.90    3.90
  -3   1  -5   39.80    4.00
  -3   1  -5   45.50    4.00
  -3   1  -5   38.90    4.10
  -3   1  -5   40.50    3.90
  -3   1  -5   41.20    4.00
  -3   1  -5   42.00    3.80
   4  -1   5   15.40    1.90
   4  -1   5   10.40    1.90
   4  -1   5   13.40    2.00
   4  -1   5   13.10    1.90
   4  -1   5   13.90    1.90
   4  -1   5   10.30    1.90
  -4   1  -5    9.90    2.00
  -4   1  -5   11.80    1.90
  -4   1  -5   10.60    2.00
  -4   1  -5   11.90    1.90
  -4   1  -5   10.60    1.70
  -4   1  -5   10.80    2.00
  -4   1  -5   12.00    2.10
  -4   1  -5   10.80    2.00
  -4   1  -5   10.70    1.80
   5  -1   5   17.10    2.40
   5  -1   5   15.40    2.40
   5  -1   5   17.10    2.30
   5  -1   5   15.00    2.30
   5  -1   5   13.00    2.30
   5  -1   5   15.70    2.60
   5  -1   5   16.10    2.30
  -5   1  -5   15.80    2.50
  -5   1  -5   11.40    2.30
  -5   1  -5   15.30    2.60
  -5   1  -5   14.50    2.30
  -5   1  -5   15.40    2.30
  -5   1  -5   17.60    2.40
  -5   1  -5   16.00    2.20
  -5   1  -5   13.60    2.40
  -5   1  -5   16.20    2.50
   6  -1   5   72.99    6.90
   6  -1   5   75.99    6.70
   6  -1   5   65.69    6.80
   6  -1   5   74.69    6.70
   6  -1   5   67.49    6.70
   6  -1   5   59.79    6.70
  -6   1  -5   70.59    7.00
  -6   1  -5   72.59    6.80
  -6   1  -5   83.59    7.30
  -6   1  -5   70.29    6.90
  -6   1  -5   72.09    7.00
  -6   1  -5   76.39    6.70
  -6   1  -5   69.59    6.90
  -6   1  -5   79.99    6.70
  -6   1  -5   73.79    6.70
   7  -1   5  119.79   10.50
   7  -1   5  113.99   10.50
   7  -1   5  110.19   10.30
   7  -1   5  115.19   10.30
  -7   1  -5  112.69   10.40
  -7   1  -5  118.79   10.50
  -7   1  -5  116.69   10.50
  -7   1  -5  119.19   10.70
  -7   1  -5   98.99   10.30
  -7   1  -5  119.09   10.60
   8  -1   5    7.30    2.20
   8  -1   5    8.40    2.70
   8  -1   5    9.30    2.50
  -8   1  -5    6.70    2.30
  -8   1  -5    5.40    2.40
  -8   1  -5    8.00    2.80
  -8   1  -5   18.30    3.20
  -8   1  -5    7.10    2.50
   9  -1   5   27.30    4.10
   9  -1   5   21.10    3.60
   9  -1   5   26.50    4.30
  -9   1  -5   34.90    4.40
  -9   1  -5   26.00    4.40
  -9   1  -5   26.10    4.20
  10  -1   5   -0.40    2.30
  10  -1   5   -0.10    2.20
  10  -1   5    1.20    2.00
 -10   1  -5    1.40    2.60
 -10   1  -5    7.60    2.90
 -10   1  -5    2.30    2.30
 -10   1  -5   -2.20    2.20
  11  -1   5   -0.20    2.50
  11  -1   5   -1.40    2.00
  11  -1   5    2.80    2.30
 -11   1  -5    2.40    2.20
 -11   1  -5    4.90    2.90
 -11   1  -5    1.80    2.30
 -14  -1   4    3.00    2.10
 -14  -1   4   11.20    4.00
 -14  -1   4    6.10    2.80
  14   1  -4    1.60    2.80
  14   1  -4   -0.90    2.70
  14   1  -4    0.20    2.60
 -13  -1   4    0.50    2.80
 -13  -1   4    2.30    1.60
 -13  -1   4    2.40    2.40
  13   1  -4    5.10    2.90
  13   1  -4    5.10    2.80
  13   1  -4    5.90    2.40
 -12  -1   4    0.40    2.10
 -12  -1   4    2.10    2.10
 -12  -1   4   -0.10    1.60
  12   1  -4    3.30    2.40
  12   1  -4    2.50    2.00
  12   1  -4   -2.10    1.70
 -11  -1   4   -2.00    1.70
 -11  -1   4   -2.90    2.10
 -11  -1   4    1.10    1.50
  11   1  -4   -1.40    2.00
  11   1  -4   -1.50    1.70
  11   1  -4    0.30    2.00
 -10  -1   4    1.10    1.30
 -10  -1   4    0.00    1.00
 -10  -1   4    1.70    1.80
 -10  -1   4   -0.60    2.10
  10   1  -4    0.40    1.90
  10   1  -4   -0.80    2.00
  10   1  -4    1.30    1.50
  -9  -1   4   11.50    2.00
  -9  -1   4   10.30    1.70
  -9  -1   4    8.20    2.60
  -9  -1   4    7.80    1.80
  -9  -1   4   10.20    1.70
   9   1  -4    8.00    2.00
   9   1  -4   13.70    2.60
   9   1  -4   10.70    2.40
  -8  -1   4   88.79    8.30
  -8  -1   4   96.09    8.60
  -8  -1   4   93.79    8.10
  -8  -1   4   90.19    8.10
  -8  -1   4   84.49    7.90
   8   1  -4   90.59    8.50
   8   1  -4  103.09    8.30
   8   1  -4   89.69    8.40
   8   1  -4  103.49    8.30
  -7  -1   4   71.99    7.00
  -7  -1   4   82.09    7.10
  -7  -1   4   74.49    6.90
  -7  -1   4   78.69    7.20
  -7  -1   4   90.29    7.50
   7   1  -4   79.49    7.40
   7   1  -4   83.09    7.40
   7   1  -4   89.79    7.20
   7   1  -4   92.69    7.40
  -6  -1   4    5.50    1.10
  -6  -1   4    4.00    0.60
  -6  -1   4    5.00    1.00
  -6  -1   4    6.20    0.90
  -6  -1   4    6.30    1.10
  -6  -1   4    4.00    1.30
   6   1  -4    5.30    1.40
   6   1  -4    4.20    1.10
   6   1  -4    4.10    1.20
   6   1  -4    5.40    1.30
  -5  -1   4    6.20    1.20
  -5  -1   4    7.10    1.20
  -5  -1   4    7.90    1.00
  -5  -1   4    6.30    1.30
  -5  -1   4    7.40    0.90
  -5  -1   4    7.50    1.10
   5   1  -4    7.00    1.30
   5   1  -4    8.20    1.00
   5   1  -4    6.70    1.20
   5   1  -4    6.40    1.30
   5   1  -4    6.50    1.30
  -4  -1   4    2.90    0.90
  -4  -1   4    2.60    0.80
  -4  -1   4    3.10    0.80
  -4  -1   4    5.40    0.80
  -4  -1   4    3.10    0.70
  -4  -1   4    4.80    0.70
   4   1  -4    3.50    0.90
   4   1  -4    3.20    0.70
   4   1  -4    3.40    0.90
   4   1  -4    3.20    0.90
   4   1  -4    3.50    0.90
  -3  -1   4   72.79    6.30
  -3  -1   4   88.89    6.30
  -3  -1   4   62.59    6.20
  -3  -1   4   72.19    6.20
  -3  -1   4   83.49    6.20
  -3  -1   4   72.89    6.20
   3   1  -4   72.59    6.40
   3   1  -4   65.19    6.30
   3   1  -4   74.39    6.20
   3   1  -4   76.49    6.30
   3   1  -4   74.69    6.30
  -2  -1   4   22.70    2.10
  -2  -1   4   19.20    2.00
  -2  -1   4   24.10    2.30
  -2  -1   4   23.40    2.20
   2   1  -4   27.20    2.30
   2   1  -4   19.60    2.20
   2   1  -4   20.40    2.30
   2   1  -4   26.60    2.30
   2   1  -4   23.90    2.10
  -1  -1   4   11.60    1.50
  -1  -1   4   12.70    1.40
  -1  -1   4   13.40    1.60
   1   1  -4   12.40    1.20
   1   1  -4   12.30    1.50
   1   1  -4   13.70    1.70
   1   1  -4   13.90    1.80
   1   1  -4   13.60    1.60
   0  -1   4  157.98   14.00
   0  -1   4  168.68   14.10
   0  -1   4  175.08   14.10
   0   1  -4  171.88   14.10
   0   1  -4  165.58   13.90
   0   1  -4  173.28   14.20
   0   1  -4  173.58   14.20
   0   1  -4  169.38   13.90
   0   1  -4  171.98   14.10
   0   1  -4  184.38   14.10
   1  -1   4    9.30    1.40
   1  -1   4    8.80    1.40
   1  -1   4    9.30    1.20
   1  -1   4    7.20    1.20
   1  -1   4    9.10    1.20
  -1   1  -4   10.60    1.40
  -1   1  -4   10.80    1.50
  -1   1  -4   10.10    1.30
  -1   1  -4    9.30    1.50
  -1   1  -4    9.90    1.20
  -1   1  -4   10.50    1.40
  -1   1  -4    9.20    1.20
  -1   1  -4    8.70    1.30
  -1   1  -4    8.40    1.40
   2  -1   4  164.18   14.40
   2  -1   4  170.48   14.40
   2  -1   4  183.58   14.40
   2  -1   4  174.58   14.40
   2  -1   4  171.98   14.40
  -2   1  -4  180.68   14.50
  -2   1  -4  179.38   14.50
  -2   1  -4  164.88   14.50
  -2   1  -4  173.68   14.60
  -2   1  -4  177.78   14.40
  -2   1  -4  169.28   14.40
  -2   1  -4  176.68   14.50
  -2   1  -4  168.98   14.40
  -2   1  -4  180.28   14.50
   3  -1   4   88.79    7.40
   3  -1   4   87.39    7.40
   3  -1   4   82.79    7.40
   3  -1   4   79.79    7.40
   3  -1   4   81.39    7.40
  -3   1  -4   87.49    7.40
  -3   1  -4   87.69    7.50
  -3   1  -4   85.29    7.50
  -3   1  -4   87.79    7.50
  -3   1  -4   85.39    7.50
  -3   1  -4   90.99    7.40
  -3   1  -4   81.69    7.40
  -3   1  -4   77.99    7.50
  -3   1  -4   90.89    7.50
   4  -1   4   15.70    2.10
   4  -1   4   15.30    2.20
   4  -1   4   16.10    1.90
   4  -1   4   17.00    2.10
   4  -1   4   14.70    2.00
  -4   1  -4   13.30    2.00
  -4   1  -4   16.00    2.20
  -4   1  -4   14.80    1.90
  -4   1  -4   14.50    2.00
  -4   1  -4   14.40    2.00
  -4   1  -4   12.30    2.00
  -4   1  -4   18.30    2.30
  -4   1  -4   12.40    1.90
  -4   1  -4   11.60    2.00
   5  -1   4    0.30    1.10
   5  -1   4    3.30    1.10
   5  -1   4    2.80    1.00
   5  -1   4    3.40    1.10
   5  -1   4    2.50    1.40
   5  -1   4    3.60    1.20
  -5   1  -4    3.00    1.40
  -5   1  -4    3.80    1.10
  -5   1  -4    4.00    1.30
  -5   1  -4    1.30    1.00
  -5   1  -4    4.70    1.40
  -5   1  -4    2.00    1.20
  -5   1  -4    4.60    1.40
  -5   1  -4    4.70    1.20
  -5   1  -4    1.10    1.40
   6  -1   4  199.18   17.00
   6  -1   4  206.48   16.70
   6  -1   4  205.48   16.80
   6  -1   4  189.58   16.90
   6  -1   4  168.28   16.70
   6  -1   4  195.48   16.60
  -6   1  -4  209.88   17.00
  -6   1  -4  209.38   17.00
  -6   1  -4  208.88   16.70
  -6   1  -4  199.28   16.90
  -6   1  -4  198.18   16.80
  -6   1  -4  194.38   16.70
  -6   1  -4  204.68   17.20
  -6   1  -4  205.68   16.70
  -6   1  -4  198.88   17.00
   7  -1   4    1.60    1.70
   7  -1   4    0.00    1.40
   7  -1   4    5.60    2.00
   7  -1   4    3.20    1.50
  -7   1  -4    1.50    1.40
  -7   1  -4    2.80    1.80
  -7   1  -4    5.00    2.20
  -7   1  -4    2.50    1.50
  -7   1  -4    0.40    1.30
  -7   1  -4    3.40    1.60
   8  -1   4    2.90    2.00
   8  -1   4    3.50    2.00
   8  -1   4    5.20    2.20
   8  -1   4    1.60    1.40
  -8   1  -4    3.40    1.90
  -8   1  -4    5.40    2.80
  -8   1  -4    1.00    1.70
  -8   1  -4    1.10    2.00
  -8   1  -4    2.60    2.20
  -8   1  -4    6.30    2.30
   9  -1   4    2.30    2.10
   9  -1   4    2.90    1.80
   9  -1   4   -0.40    1.60
  -9   1  -4    5.70    2.50
  -9   1  -4   -1.90    2.10
  -9   1  -4    0.70    2.30
  -9   1  -4   -0.10    1.70
  10  -1   4    7.00    2.20
  10  -1   4   16.20    3.50
  10  -1   4   12.90    3.10
 -10   1  -4   17.90    3.50
 -10   1  -4   14.20    3.10
 -10   1  -4   19.90    3.40
 -10   1  -4   12.60    3.20
  11  -1   4   -0.80    1.90
  11  -1   4    1.50    2.40
  11  -1   4   -4.60    2.10
 -11   1  -4   -1.00    2.20
 -11   1  -4   -0.30    2.60
 -11   1  -4    2.00    2.30
  12  -1   4    8.80    3.40
  12  -1   4    5.10    2.70
  12  -1   4    3.30    2.80
 -12   1  -4    2.70    2.90
 -12   1  -4    6.00    3.40
 -12   1  -4    7.40    2.80
 -14  -1   3    9.20    3.00
 -14  -1   3    4.40    3.10
 -14  -1   3    4.30    2.20
  14   1  -3    6.30    3.20
  14   1  -3    7.70    2.90
 -13  -1   3    2.00    2.30
 -13  -1   3    0.10    3.00
 -13  -1   3    2.80    1.60
  13   1  -3    1.40    2.80
  13   1  -3    4.10    2.30
  13   1  -3    3.40    2.70
 -12  -1   3   -3.30    2.40
 -12  -1   3    1.60    1.70
 -12  -1   3   15.20    3.00
  12   1  -3    2.70    2.40
  12   1  -3    3.90    2.70
  12   1  -3   -0.60    1.80
 -11  -1   3    0.90    2.00
 -11  -1   3    4.80    2.40
 -11  -1   3    7.30    2.00
  11   1  -3    5.40    2.20
  11   1  -3    6.50    2.10
  11   1  -3   10.30    2.70
 -10  -1   3   -0.90    1.20
 -10  -1   3   -1.70    2.10
 -10  -1   3   -0.80    1.70
  10   1  -3   -0.10    1.40
  10   1  -3    0.80    2.10
  10   1  -3    3.10    1.60
  -9  -1   3   16.10    2.20
  -9  -1   3   12.80    2.60
  -9  -1   3   14.90    2.10
  -9  -1   3   15.50    3.10
  -9  -1   3   18.70    2.50
   9   1  -3   14.90    2.70
   9   1  -3   14.70    2.40
   9   1  -3   13.90    2.90
  -8  -1   3   16.00    2.50
  -8  -1   3   14.00    2.10
  -8  -1   3   13.70    2.70
  -8  -1   3   17.00    2.20
  -8  -1   3   19.30    2.20
   8   1  -3   20.30    2.50
   8   1  -3   18.10    2.60
   8   1  -3   15.00    2.70
  -7  -1   3   96.29    8.80
  -7  -1   3   99.49    8.70
  -7  -1   3   88.69    8.90
  -7  -1   3  105.69    9.20
  -7  -1   3  104.89    8.70
   7   1  -3  100.49    9.10
   7   1  -3  107.59    9.10
   7   1  -3  109.09    8.70
   7   1  -3  111.29    9.00
  -6  -1   3    5.70    1.10
  -6  -1   3    5.00    1.30
  -6  -1   3    6.20    1.10
  -6  -1   3    5.60    1.30
  -6  -1   3    5.10    0.90
   6   1  -3    7.20    1.40
   6   1  -3    3.30    1.30
   6   1  -3    4.90    1.10
   6   1  -3    5.90    1.30
  -5  -1   3  115.99    9.40
  -5  -1   3  112.19    9.50
  -5  -1   3  111.79    9.20
  -5  -1   3  111.89    9.50
  -5  -1   3  110.29    9.30
  -5  -1   3  115.89    9.70
   5   1  -3  116.09    9.60
   5   1  -3  109.09    9.60
   5   1  -3  110.39    9.60
   5   1  -3  116.29    9.40
  -4  -1   3   15.90    1.40
  -4  -1   3   15.80    1.60
  -4  -1   3   15.20    1.50
  -4  -1   3   14.20    1.70
  -4  -1   3   12.70    1.30
  -4  -1   3   14.20    1.60
   4   1  -3   13.00    1.70
   4   1  -3   13.30    1.70
   4   1  -3   16.00    1.60
   4   1  -3   13.00    1.60
   4   1  -3   13.30    1.30
  -3  -1   3  133.79   10.10
  -3  -1   3  109.39   10.10
  -3  -1   3  102.29   10.10
  -3  -1   3  124.49   10.20
  -3  -1   3  144.79   10.20
   3   1  -3  122.29   10.20
   3   1  -3  129.29   10.30
   3   1  -3  125.29   10.20
  -2  -1   3    7.20    0.90
  -2  -1   3    6.80    0.90
  -2  -1   3    7.20    1.10
   2   1  -3    7.80    1.00
   2   1  -3    9.60    1.00
  -1  -1   3  171.38   14.40
  -1  -1   3  180.18   14.50
   1   1  -3  181.98   14.40
   1   1  -3  173.88   14.40
   0  -1   3   -0.10    0.30
   0  -1   3    1.60    0.50
   0  -1   3    1.20    0.50
   0  -1   3    0.30    0.40
   0   1  -3    1.70    0.50
   0   1  -3    1.90    0.60
   0   1  -3    0.80    0.60
   0   1  -3    1.60    0.40
   0   1  -3    0.90    0.70
   0   1  -3    0.80    0.50
   1  -1   3  169.28   16.80
   1  -1   3  211.68   16.90
  -1   1  -3  214.78   16.80
  -1   1  -3  208.68   16.90
  -1   1  -3  214.38   16.90
  -1   1  -3  209.38   17.00
  -1   1  -3  205.08   16.80
  -1   1  -3  199.28   16.90
  -1   1  -3  212.98   16.90
  -1   1  -3  218.18   16.90
  -1   1  -3  206.38   16.90
   2  -1   3   13.40    1.70
   2  -1   3   14.00    1.70
   2  -1   3   16.90    1.70
   2  -1   3   13.50    1.70
  -2   1  -3   15.70    1.80
  -2   1  -3   14.10    1.80
  -2   1  -3   17.10    1.90
  -2   1  -3   16.50    1.90
  -2   1  -3   14.80    1.70
  -2   1  -3   14.20    1.80
  -2   1  -3   16.80    1.70
  -2   1  -3   16.20    1.90
  -2   1  -3   14.10    1.90
   3  -1   3  218.38   17.50
   3  -1   3  184.68   17.50
   3  -1   3  220.58   17.50
   3  -1   3  227.68   17.50
   3  -1   3  204.28   17.60
  -3   1  -3  214.68   17.50
  -3   1  -3  210.28   17.60
  -3   1  -3  217.98   17.50
  -3   1  -3  200.98   17.50
  -3   1  -3  206.18   17.50
  -3   1  -3  223.08   17.50
  -3   1  -3  208.98   17.60
  -3   1  -3  209.48   17.60
  -3   1  -3  225.98   17.50
   4  -1   3    0.40    0.70
   4  -1   3   -1.20    0.80
   4  -1   3    0.50    0.60
   4  -1   3    0.90    0.80
   4  -1   3   -0.50    0.70
  -4   1  -3   -0.20    0.90
  -4   1  -3   -1.20    1.00
  -4   1  -3   -0.70    0.90
  -4   1  -3   -0.10    0.70
  -4   1  -3    0.00    0.60
  -4   1  -3    0.90    0.80
  -4   1  -3    0.40    0.80
  -4   1  -3    1.10    0.90
  -4   1  -3    0.40    0.80
   5  -1   3   18.00    2.50
   5  -1   3   19.80    2.30
   5  -1   3   20.00    2.40
   5  -1   3   18.80    2.70
   5  -1   3   19.30    2.30
  -5   1  -3   20.50    2.40
  -5   1  -3   21.10    2.70
  -5   1  -3   21.30    2.90
  -5   1  -3   18.20    2.40
  -5   1  -3   22.10    2.60
  -5   1  -3   17.90    2.40
  -5   1  -3   19.70    2.30
  -5   1  -3   20.10    2.70
  -5   1  -3   20.30    2.20
   6  -1   3    3.80    1.20
   6  -1   3    5.50    1.30
   6  -1   3    5.00    1.70
   6  -1   3    2.30    1.40
   6  -1   3    5.20    1.40
  -6   1  -3    5.90    1.60
  -6   1  -3    5.30    1.30
  -6   1  -3    3.20    1.70
  -6   1  -3    2.30    1.20
  -6   1  -3    5.00    1.60
  -6   1  -3    6.50    1.30
  -6   1  -3    6.10    1.30
  -6   1  -3    5.30    1.40
  -6   1  -3    6.20    1.70
   7  -1   3    7.60    1.60
   7  -1   3    8.20    1.80
   7  -1   3    7.40    1.90
   7  -1   3   10.60    2.20
  -7   1  -3    5.60    1.60
  -7   1  -3    8.20    2.10
  -7   1  -3   13.30    2.10
  -7   1  -3   11.60    2.50
  -7   1  -3    6.50    2.20
  -7   1  -3    8.50    1.80
  -7   1  -3    9.60    2.00
   8  -1   3    3.00    1.90
   8  -1   3    1.80    1.60
   8  -1   3    2.00    1.60
  -8   1  -3    2.60    1.70
  -8   1  -3    2.40    1.60
  -8   1  -3    3.60    1.60
  -8   1  -3   -0.10    1.80
  -8   1  -3    6.00    2.20
   9  -1   3   31.80    4.80
   9  -1   3   36.90    5.00
   9  -1   3   40.80    4.90
  -9   1  -3   31.90    5.10
  -9   1  -3   46.80    5.30
  -9   1  -3   42.60    5.00
  -9   1  -3   36.50    4.90
  10  -1   3   -1.40    1.90
  10  -1   3   -0.20    1.50
  10  -1   3    0.10    2.10
 -10   1  -3   -0.80    1.80
 -10   1  -3    1.70    1.90
 -10   1  -3    1.70    2.20
 -10   1  -3   -3.60    2.20
  11  -1   3    0.40    2.20
  11  -1   3   -1.50    1.20
  11  -1   3   -2.10    1.50
 -11   1  -3   -0.30    2.30
 -11   1  -3    3.70    2.50
 -11   1  -3    2.40    2.00
  12  -1   3   -2.10    1.80
  12  -1   3    4.20    3.20
  12  -1   3    3.20    2.90
 -12   1  -3    5.20    2.60
 -12   1  -3   -1.20    2.90
 -12   1  -3    1.20    2.50
 -14  -1   2    1.50    2.60
 -14  -1   2    4.10    2.30
 -14  -1   2    4.60    3.80
  14   1  -2    5.00    3.10
  14   1  -2   -0.20    2.10
 -13  -1   2    3.70    2.70
 -13  -1   2    4.20    2.50
 -13  -1   2   -1.00    1.80
  13   1  -2   -1.40    2.40
  13   1  -2   -0.80    1.90
 -12  -1   2   -1.70    2.80
 -12  -1   2    1.50    1.90
  12   1  -2    2.40    1.90
  12   1  -2    1.20    2.40
  12   1  -2    1.20    2.30
 -11  -1   2    4.20    2.90
 -11  -1   2    2.00    2.00
 -11  -1   2   -0.60    1.50
  11   1  -2    4.90    2.40
  11   1  -2    1.50    2.40
  11   1  -2    4.50    1.90
 -10  -1   2   -0.90    1.70
 -10  -1   2   -1.30    1.60
 -10  -1   2    1.80    1.30
  10   1  -2   -0.60    1.40
  10   1  -2   -0.20    1.90
  10   1  -2   -0.80    1.50
  -9  -1   2    1.20    1.00
  -9  -1   2   -0.60    1.40
  -9  -1   2    3.30    1.10
  -9  -1   2    1.90    1.00
  -9  -1   2    0.70    1.90
   9   1  -2    3.40    2.00
   9   1  -2    1.00    1.30
   9   1  -2    1.60    1.60
  -8  -1   2    4.20    1.90
  -8  -1   2    0.60    1.00
  -8  -1   2    2.70    0.90
  -8  -1   2    1.50    1.00
  -8  -1   2    4.10    1.20
   8   1  -2    1.20    1.60
   8   1  -2    4.80    1.60
   8   1  -2    1.40    1.30
  -7  -1   2   27.80    2.80
  -7  -1   2   30.90    3.70
  -7  -1   2   24.40    2.90
  -7  -1   2   30.90    3.00
  -7  -1   2   29.90    3.10
   7   1  -2   27.40    3.60
   7   1  -2   30.80    3.50
   7   1  -2   30.40    3.10
   7   1  -2   30.80    2.80
  -6  -1   2    4.30    0.90
  -6  -1   2    2.40    0.90
  -6  -1   2    3.80    0.90
  -6  -1   2    1.30    1.00
  -6  -1   2    3.00    1.40
   6   1  -2    1.60    0.90
   6   1  -2    1.40    1.20
   6   1  -2    2.90    1.40
   6   1  -2    3.50    0.80
  -5  -1   2    6.30    1.10
  -5  -1   2    6.00    1.40
  -5  -1   2    6.80    1.00
  -5  -1   2    6.30    1.10
  -5  -1   2    7.70    1.00
   5   1  -2    5.60    1.40
   5   1  -2    6.00    1.20
   5   1  -2    5.90    1.10
   5   1  -2    5.70    0.90
  -4  -1   2    5.90    0.90
  -4  -1   2    4.90    1.10
  -4  -1   2    7.90    0.90
  -4  -1   2    6.20    0.90
   4   1  -2    6.30    1.10
   4   1  -2    5.30    0.90
   4   1  -2    5.50    1.10
   4   1  -2    4.30    0.80
  -3  -1   2  270.57   20.20
  -3  -1   2  246.48   20.20
  -3  -1   2  245.68   20.30
   3   1  -2  244.38   20.30
   3   1  -2  238.48   20.30
  -1  -1   2  185.18   15.00
   0   1  -2  111.09    8.70
   0   1  -2  106.59    8.80
   0   1  -2  102.19    8.70
   1  -1   2    6.20    1.10
  -1   1  -2    9.20    1.20
  -1   1  -2   10.70    1.10
  -1   1  -2    9.80    1.10
  -1   1  -2    9.30    1.10
  -1   1  -2   10.20    1.20
  -1   1  -2   11.00    1.20
  -1   1  -2   11.00    1.20
  -1   1  -2   10.00    1.10
  -1   1  -2   11.40    1.10
   2  -1   2  224.28   21.20
  -2   1  -2  254.07   21.20
  -2   1  -2  267.57   21.30
  -2   1  -2  274.17   21.20
  -2   1  -2  279.17   21.20
  -2   1  -2  249.88   21.20
  -2   1  -2  265.07   21.20
  -2   1  -2  253.77   21.20
  -2   1  -2  279.57   21.30
  -2   1  -2  259.27   21.20
   3  -1   2    0.60    0.80
   3  -1   2    0.40    0.70
   3  -1   2   -0.60    0.50
   3  -1   2   -0.20    0.50
  -3   1  -2    0.40    0.50
  -3   1  -2   -0.10    0.60
  -3   1  -2   -0.90    0.80
  -3   1  -2    0.20    0.60
  -3   1  -2   -0.40    0.50
  -3   1  -2   -0.10    0.70
  -3   1  -2   -0.30    0.60
  -3   1  -2   -1.20    0.40
  -3   1  -2    1.60    0.60
   4  -1   2    1.00    0.70
   4  -1   2    0.10    0.70
   4  -1   2    0.40    0.80
   4  -1   2   -0.60    0.50
  -4   1  -2   -0.90    0.70
  -4   1  -2   -0.30    0.50
  -4   1  -2   -0.10    0.60
  -4   1  -2    1.40    0.90
  -4   1  -2    0.30    0.70
  -4   1  -2    0.00    0.70
  -4   1  -2   -0.10    0.80
  -4   1  -2   -0.20    0.70
  -4   1  -2    0.60    0.70
   5  -1   2    1.10    0.80
   5  -1   2    1.70    0.70
   5  -1   2   -0.40    1.10
   5  -1   2    0.70    1.00
  -5   1  -2    1.10    0.90
  -5   1  -2    1.30    0.90
  -5   1  -2    1.10    0.70
  -5   1  -2   -0.10    0.90
  -5   1  -2    1.10    0.80
  -5   1  -2    2.50    1.20
  -5   1  -2    0.10    1.20
  -5   1  -2    0.50    0.70
  -5   1  -2    0.90    0.90
   6  -1   2    1.80    0.80
   6  -1   2    0.60    1.00
   6  -1   2    0.50    1.10
   6  -1   2   -0.10    1.30
  -6   1  -2   -0.10    0.90
  -6   1  -2   -1.00    1.30
  -6   1  -2    0.70    0.90
  -6   1  -2    1.50    0.90
  -6   1  -2   -0.30    0.80
  -6   1  -2    1.10    1.20
  -6   1  -2   -0.80    0.80
  -6   1  -2    1.40    1.00
  -6   1  -2    2.60    0.90
   7  -1   2   34.80    3.60
   7  -1   2   30.10    4.00
   7  -1   2   34.90    3.90
  -7   1  -2   32.50    3.60
  -7   1  -2   39.00    4.10
  -7   1  -2   31.10    4.00
  -7   1  -2   31.30    3.40
  -7   1  -2   33.70    4.20
  -7   1  -2   37.20    3.80
   8  -1   2   22.00    3.80
   8  -1   2   28.10    3.40
   8  -1   2   26.10    3.80
  -8   1  -2   29.20    3.70
  -8   1  -2   24.90    3.70
  -8   1  -2   30.10    3.50
  -8   1  -2   32.50    4.30
  -8   1  -2   27.90    3.90
   9  -1   2    9.20    2.40
   9  -1   2    7.40    2.50
   9  -1   2   10.10    2.20
  -9   1  -2    7.90    2.20
  -9   1  -2    6.00    2.70
  -9   1  -2    8.30    2.50
  -9   1  -2   12.30    2.90
  10  -1   2    4.30    2.60
  10  -1   2    0.30    1.80
  10  -1   2    2.60    2.30
 -10   1  -2    6.80    2.50
 -10   1  -2    5.80    2.20
 -10   1  -2    5.50    2.80
 -10   1  -2    6.70    2.50
  11  -1   2    2.10    2.20
  11  -1   2   -1.80    2.20
 -11   1  -2    3.30    2.50
 -11   1  -2   -8.90    2.30
 -11   1  -2   -0.50    1.90
  12  -1   2    4.70    2.80
  12  -1   2    5.50    2.80
 -12   1  -2    2.50    2.50
 -12   1  -2    4.90    2.70
 -12   1  -2    3.60    2.30
  13  -1   2    4.30    3.20
  13  -1   2    1.80    2.30
  13  -1   2   -0.10    2.80
 -13   1  -2    1.00    3.60
 -13   1  -2    4.30    2.80
 -13   1  -2    2.10    2.40
 -14  -1   1    0.30    2.90
 -14  -1   1    3.50    2.30
 -14  -1   1   -0.10    2.50
  14   1  -1   -0.70    2.10
  14   1  -1   -2.10    2.70
 -13  -1   1    4.40    2.60
 -13  -1   1    4.10    2.30
 -13  -1   1    9.60    4.10
  13   1  -1   13.00    3.50
  13   1  -1    6.70    2.90
 -12  -1   1    0.10    3.00
 -12  -1   1    2.90    2.30
 -12  -1   1    2.10    2.00
  12   1  -1    5.40    2.70
  12   1  -1   -1.80    2.10
 -11  -1   1    3.30    1.90
 -11  -1   1   -0.30    2.10
 -11  -1   1    1.30    2.00
  11   1  -1    4.60    1.90
  11   1  -1    4.00    2.10
  11   1  -1    0.10    2.10
 -10  -1   1    7.60    1.90
 -10  -1   1    7.20    3.10
 -10  -1   1    3.20    2.10
  10   1  -1    5.40    2.40
  10   1  -1    5.70    1.90
  10   1  -1    3.30    2.30
  -9  -1   1    5.40    1.40
  -9  -1   1    3.00    2.30
  -9  -1   1    0.60    1.20
  -9  -1   1    3.10    1.80
   9   1  -1    2.70    2.00
   9   1  -1    4.60    1.90
   9   1  -1    5.90    1.80
  -8  -1   1   15.50    2.50
  -8  -1   1   14.40    2.80
  -8  -1   1   13.10    2.00
  -8  -1   1   13.70    1.90
  -8  -1   1   16.90    2.40
   8   1  -1   18.90    2.90
   8   1  -1   15.50    2.30
   8   1  -1   16.70    2.70
  -7  -1   1  250.27   21.70
  -7  -1   1  250.27   21.60
  -7  -1   1  253.97   21.90
  -7  -1   1  239.08   21.80
  -7  -1   1  263.77   22.20
   7   1  -1  302.87   21.60
   7   1  -1  279.27   22.10
   7   1  -1  283.37   21.80
   7   1  -1  247.88   22.00
  -6  -1   1  101.39    8.90
  -6  -1   1   94.39    8.70
  -6  -1   1  100.39    8.50
  -6  -1   1   99.79    8.40
  -6  -1   1   92.69    8.60
   6   1  -1  107.59    8.30
   6   1  -1  107.69    8.90
   6   1  -1   96.89    8.80
   6   1  -1   98.59    8.60
  -5  -1   1   54.99    5.20
  -5  -1   1   60.09    5.30
  -5  -1   1   55.39    5.10
  -5  -1   1   60.19    5.00
  -5  -1   1   57.59    5.50
   5   1  -1   60.29    5.50
   5   1  -1   59.89    5.20
   5   1  -1   61.39    4.90
   5   1  -1   57.79    5.30
  -4  -1   1   14.10    1.70
  -4  -1   1   18.80    2.20
  -4  -1   1   20.00    1.70
  -4  -1   1   18.20    1.90
   4   1  -1   19.70    1.80
   4   1  -1   12.40    1.50
   4   1  -1   19.30    2.10
   4   1  -1   21.60    2.00
  -3  -1   1  216.98   17.90
  -3  -1   1  224.88   17.90
  -3  -1   1  233.98   17.90
   3   1  -1  210.08   18.00
   3   1  -1  213.68   18.10
  -1  -1   1    0.00    0.10
  -1  -1   1    0.50    0.20
  -1  -1   1   -0.10    0.20
   1   1  -1    0.00    0.20
   1   1  -1   -0.10    0.10
   1   1  -1    0.10    0.30
   0  -1   1    0.10    0.20
   0  -1   1    0.00    0.10
   0   1  -1    0.00    0.20
  -1   1  -1    4.10    0.50
  -1   1  -1    1.80    0.50
  -1   1  -1    2.70    0.50
  -1   1  -1    2.30    0.50
  -1   1  -1    3.30    0.50
  -1   1  -1    3.40    0.50
  -1   1  -1    2.10    0.50
  -1   1  -1    3.00    0.50
  -1   1  -1    2.70    0.50
  -2   1  -1  554.94   43.90
  -2   1  -1  535.25   43.90
  -2   1  -1  537.75   43.90
  -2   1  -1  526.85   44.00
  -2   1  -1  554.94   43.90
  -2   1  -1  586.54   43.90
  -2   1  -1  494.15   43.90
  -2   1  -1  572.54   43.90
  -2   1  -1  531.45   44.00
   3  -1   1   70.19    6.50
  -3   1  -1   74.19    6.40
  -3   1  -1   72.59    6.50
  -3   1  -1   75.79    6.50
  -3   1  -1   75.89    6.40
  -3   1  -1   79.09    6.60
  -3   1  -1   80.19    6.40
  -3   1  -1   78.79    6.40
  -3   1  -1   82.19    6.60
  -3   1  -1   73.59    6.40
   4  -1   1  197.18   15.30
   4  -1   1  189.98   15.60
   4  -1   1  183.78   15.60
   4  -1   1  201.18   15.50
  -4   1  -1  190.48   15.40
  -4   1  -1  176.38   15.30
  -4   1  -1  182.08   15.40
  -4   1  -1  200.68   15.30
  -4   1  -1  192.38   15.40
  -4   1  -1  161.88   15.50
  -4   1  -1  189.68   15.60
  -4   1  -1  196.38   15.70
  -4   1  -1  172.88   15.50
   5  -1   1    7.40    1.40
   5  -1   1    7.80    1.70
   5  -1   1   10.30    1.30
   5  -1   1    7.80    1.60
  -5   1  -1    8.50    1.40
  -5   1  -1    8.50    1.70
  -5   1  -1   10.30    1.40
  -5   1  -1   11.00    1.40
  -5   1  -1    7.10    1.20
  -5   1  -1   10.90    1.30
  -5   1  -1    6.60    1.40
  -5   1  -1    9.00    1.90
  -5   1  -1    8.10    1.50
   6  -1   1   58.09    4.50
   6  -1   1   45.40    4.90
   6  -1   1   53.69    5.00
   6  -1   1   54.19    4.80
   6  -1   1   45.00    4.40
  -6   1  -1   48.90    4.60
  -6   1  -1   52.09    4.80
  -6   1  -1   47.20    4.90
  -6   1  -1   50.39    4.60
  -6   1  -1   49.60    4.40
  -6   1  -1   51.29    5.00
  -6   1  -1   48.80    4.80
   7  -1   1   21.40    3.20
   7  -1   1   25.60    2.50
   7  -1   1   22.10    2.90
   7  -1   1   23.40    3.20
  -7   1  -1   22.30    2.80
  -7   1  -1   28.30    3.20
  -7   1  -1   25.60    2.80
  -7   1  -1   20.50    3.30
  -7   1  -1   26.00    3.10
  -7   1  -1   27.50    3.40
   8  -1   1   -1.90    1.40
   8  -1   1   -0.70    1.20
   8  -1   1   -0.50    1.30
  -8   1  -1    0.70    1.20
  -8   1  -1    0.60    1.40
  -8   1  -1   -1.30    0.80
  -8   1  -1    0.20    0.90
  -8   1  -1    0.90    1.40
  -8   1  -1    1.70    1.20
   9  -1   1    1.20    1.60
   9  -1   1   -0.10    1.90
   9  -1   1   -0.60    1.40
  -9   1  -1   -0.60    2.10
  -9   1  -1    2.50    2.10
  -9   1  -1    2.50    1.50
  -9   1  -1   -2.30    1.50
  10  -1   1   -0.70    1.50
  10  -1   1   -1.10    1.40
  10  -1   1   -1.30    2.00
 -10   1  -1   -2.40    1.60
 -10   1  -1   -1.70    2.20
 -10   1  -1    5.20    1.90
 -10   1  -1    0.20    1.90
  11  -1   1    3.50    2.40
  11  -1   1    6.80    2.80
  11  -1   1    3.40    2.50
 -11   1  -1    1.50    2.80
 -11   1  -1    2.90    2.00
 -11   1  -1    5.40    2.60
  12  -1   1    0.50    1.90
  12  -1   1    5.00    2.70
 -12   1  -1    0.50    2.50
 -12   1  -1    1.80    1.80
 -12   1  -1    0.70    1.90
  13  -1   1    1.00    2.80
  13  -1   1   -0.30    2.80
 -13   1  -1    1.80    2.60
 -13   1  -1   -1.40    2.10
 -13   1  -1    0.50    3.50
 -13  -1   0    1.10    2.40
 -13  -1   0    3.40    2.40
 -13  -1   0   -3.70    3.20
  13   1   0    2.70    2.60
  13   1   0   -1.10    2.70
 -12  -1   0    4.60    2.20
 -12  -1   0    5.10    2.90
 -12  -1   0    6.40    2.70
  12   1   0    4.60    2.60
  12   1   0    4.40    2.30
 -11  -1   0    1.50    2.20
 -11  -1   0   -1.20    2.70
 -11  -1   0    2.60    1.90
  11   1   0    0.10    2.30
  11   1   0    0.50    1.70
 -10  -1   0   21.80    3.30
 -10  -1   0   22.20    3.40
 -10  -1   0   20.20    4.10
  10   1   0   24.20    3.70
  10   1   0   23.80    3.20
  10   1   0   16.60    3.50
  -9  -1   0   -0.40    1.60
  -9  -1   0    0.30    1.20
  -9  -1   0   -1.60    2.00
  -9  -1   0   -1.80    1.20
   9   1   0    0.40    1.70
   9   1   0   -0.20    1.30
   9   1   0   -1.70    1.70
  -8  -1   0    2.80    1.30
  -8  -1   0    1.80    1.50
  -8  -1   0    2.70    1.20
  -8  -1   0    3.60    1.70
  -8  -1   0    2.70    1.00
   8   1   0    2.70    1.70
   8   1   0    0.70    1.20
   8   1   0    3.70    1.50
  -7  -1   0    9.80    2.00
  -7  -1   0    6.50    1.20
  -7  -1   0    7.90    1.50
  -7  -1   0    7.60    1.70
   7   1   0   10.10    2.00
   7   1   0    9.50    1.60
   7   1   0    9.90    1.90
  -6  -1   0   66.89    6.10
  -6  -1   0   64.09    5.80
  -6  -1   0   68.29    5.90
  -6  -1   0   59.29    5.60
  -6  -1   0   64.29    6.10
  -6  -1   0   70.89    6.30
  -6  -1   0   67.89    6.20
   6   1   0   65.69    5.90
   6   1   0   69.39    6.20
   6   1   0   63.19    6.20
   6   1   0   76.99    5.60
  -5  -1   0   15.30    2.10
  -5  -1   0   16.60    2.20
  -5  -1   0   14.20    2.00
  -5  -1   0   15.20    1.90
  -5  -1   0   16.80    1.70
  -5  -1   0   14.30    1.60
  -5  -1   0   15.80    2.40
   5   1   0   17.30    1.90
   5   1   0   18.40    2.40
   5   1   0   15.50    2.10
   5   1   0   17.00    1.50
  -4  -1   0    0.70    0.80
  -4  -1   0    1.30    0.80
  -4  -1   0    2.50    0.70
  -4  -1   0    3.20    0.70
  -4  -1   0    3.10    0.90
  -4  -1   0    2.70    0.60
  -4  -1   0    2.90    0.60
   4   1   0    1.70    0.70
   4   1   0    2.00    0.80
   4   1   0    2.00    0.40
   4   1   0    2.10    0.80
  -3  -1   0  208.28   18.90
  -3  -1   0  220.58   18.70
  -3  -1   0  240.68   18.80
  -3  -1   0  244.78   18.90
  -3  -1   0  243.28   18.70
  -3  -1   0  255.87   18.90
  -3  -1   0  225.78   19.00
   3   1   0  248.08   19.00
   3   1   0  194.78   18.90
  -2  -1   0  340.87   24.10
  -2  -1   0  290.37   24.10
   2   1   0  259.87   24.10
   0  -1   0    0.00    0.10
   0   1   0    0.10    0.10
  -1   1   0    0.70    0.30
  -1   1   0    0.70    0.30
  -2   1   0  415.76   32.60
  -2   1   0  350.26   32.50
  -2   1   0  440.66   32.50
   3  -1   0  220.88   19.80
  -3   1   0  255.87   19.80
  -3   1   0  256.47   19.70
  -3   1   0  242.78   19.70
  -3   1   0  239.08   19.80
  -3   1   0  228.28   19.70
  -3   1   0  253.57   19.70
  -3   1   0  236.08   19.60
   4  -1   0    1.70    0.70
   4  -1   0    2.20    1.00
   4  -1   0    2.30    0.50
   4  -1   0    2.70    0.60
  -4   1   0    2.80    0.90
  -4   1   0    1.40    0.50
  -4   1   0    2.00    0.50
  -4   1   0    1.40    1.00
  -4   1   0    1.40    0.90
  -4   1   0    3.00    0.70
  -4   1   0    2.50    0.70
   5  -1   0   18.90    1.70
   5  -1   0   14.60    1.50
   5  -1   0   18.90    2.10
   5  -1   0   14.80    2.20
   5  -1   0   17.30    2.20
  -5   1   0   15.50    2.10
  -5   1   0   17.70    1.80
  -5   1   0   15.70    1.60
  -5   1   0   16.80    1.80
  -5   1   0   12.60    2.20
  -5   1   0   15.80    2.20
  -5   1   0   15.20    2.00
   6  -1   0   76.49    5.90
   6  -1   0   73.99    6.20
   6  -1   0   70.99    6.40
   6  -1   0   66.49    5.70
   6  -1   0   66.59    6.40
  -6   1   0   74.49    6.60
  -6   1   0   68.99    5.80
  -6   1   0   61.99    6.20
  -6   1   0   64.69    6.00
  -6   1   0   67.49    6.00
  -6   1   0   70.29    6.40
  -6   1   0   66.99    6.20
   7  -1   0    9.30    1.30
   7  -1   0    6.80    1.70
   7  -1   0   10.10    1.80
   7  -1   0    7.20    1.90
  -7   1   0    5.60    1.40
  -7   1   0    9.10    1.70
  -7   1   0    5.90    1.40
  -7   1   0    7.90    1.40
  -7   1   0    8.70    1.90
  -7   1   0    7.80    1.90
   8  -1   0    5.20    1.50
   8  -1   0    0.30    1.50
   8  -1   0    4.00    1.90
  -8   1   0    4.40    2.00
  -8   1   0    2.40    1.30
  -8   1   0    2.40    1.10
  -8   1   0    1.80    1.10
  -8   1   0    2.70    1.50
  -8   1   0   -0.50    1.30
   9  -1   0   -2.20    1.60
   9  -1   0    0.60    1.90
   9  -1   0   -1.70    1.20
  -9   1   0   -1.50    1.10
  -9   1   0    1.80    2.00
  -9   1   0   -3.30    1.90
  -9   1   0    0.70    1.20
  10  -1   0   17.70    3.30
  10  -1   0   22.50    3.10
  10  -1   0   20.70    3.50
 -10   1   0   21.80    3.60
 -10   1   0   26.30    3.50
 -10   1   0   10.90    2.90
  11  -1   0   -1.40    1.50
  11  -1   0    3.60    2.50
  11  -1   0    1.50    2.10
 -11   1   0    3.40    2.90
 -11   1   0    1.50    1.70
 -11   1   0    1.30    1.70
  12  -1   0    1.20    2.40
  12  -1   0    3.10    2.20
  12  -1   0   -1.00    3.20
 -12   1   0   11.50    3.30
 -12   1   0   10.10    2.50
 -12   1   0    7.40    2.70
  13  -1   0    2.40    2.70
  13  -1   0    0.20    2.80
 -13   1   0    4.50    2.50
 -13   1   0    5.30    2.40
 -13   1   0    2.70    3.70
 -13  -1  -1   -2.40    2.00
 -13  -1  -1    2.10    2.60
 -13  -1  -1    0.30    2.60
  13   1   1    0.10    2.80
  13   1   1   -0.20    2.00
  13   1   1    1.00    2.70
 -12  -1  -1    2.40    2.20
 -12  -1  -1   -2.50    3.00
 -12  -1  -1   -1.80    1.60
  12   1   1    0.50    2.40
  12   1   1   -2.00    1.70
 -11  -1  -1    4.20    2.50
 -11  -1  -1    5.70    3.20
 -11  -1  -1    6.70    2.30
  11   1   1    1.50    2.50
  11   1   1    3.10    2.50
 -10  -1  -1   -1.40    2.50
 -10  -1  -1    0.30    1.70
 -10  -1  -1    0.30    1.80
  10   1   1   -0.70    2.40
  10   1   1    0.30    2.30
  10   1   1    1.40    2.00
  -9  -1  -1    3.60    1.50
  -9  -1  -1    0.80    1.40
  -9  -1  -1   -0.40    2.20
  -9  -1  -1   -1.50    1.60
   9   1   1    1.00    1.50
   9   1   1   -0.60    1.80
   9   1   1   -2.30    1.70
  -8  -1  -1   -0.10    1.00
  -8  -1  -1   -0.10    1.40
  -8  -1  -1   -1.10    1.10
  -8  -1  -1   -1.20    1.40
   8   1   1   -1.80    1.20
   8   1   1   -3.30    1.30
   8   1   1    2.60    1.80
  -7  -1  -1   23.60    3.10
  -7  -1  -1   20.40    2.90
  -7  -1  -1   21.20    2.40
  -7  -1  -1   20.90    2.70
  -7  -1  -1   25.80    3.10
  -7  -1  -1   24.60    3.30
   7   1   1   21.70    3.20
   7   1   1   25.50    2.60
   7   1   1   23.20    3.10
  -6  -1  -1   45.70    4.70
  -6  -1  -1   42.80    4.80
  -6  -1  -1   53.79    5.00
  -6  -1  -1   50.49    4.50
  -6  -1  -1   54.09    5.20
  -6  -1  -1   46.90    4.90
  -6  -1  -1   48.70    4.50
   6   1   1   53.19    5.10
   6   1   1   56.99    4.40
   6   1   1   52.09    5.00
   6   1   1   53.39    4.70
  -5  -1  -1   12.40    1.20
  -5  -1  -1    7.60    1.60
  -5  -1  -1    7.60    1.80
  -5  -1  -1    8.70    1.40
  -5  -1  -1    8.40    1.60
  -5  -1  -1    7.40    1.30
  -5  -1  -1    8.00    1.20
  -5  -1  -1    9.80    1.50
   5   1   1   10.10    1.20
   5   1   1   11.10    1.50
   5   1   1    8.10    1.60
   5   1   1   10.00    1.70
  -4  -1  -1  196.58   15.70
  -4  -1  -1  174.18   15.30
  -4  -1  -1  201.98   15.20
  -4  -1  -1  200.58   15.60
  -4  -1  -1  186.78   15.50
  -4  -1  -1  166.18   15.40
  -4  -1  -1  178.68   15.50
  -4  -1  -1  184.08   15.30
   4   1   1  188.78   15.50
   4   1   1  192.48   15.40
   4   1   1  195.48   15.20
   4   1   1  176.88   15.60
  -3  -1  -1   78.09    6.40
  -3  -1  -1   81.79    6.20
  -3  -1  -1   74.39    6.20
  -3  -1  -1   72.49    6.30
  -3  -1  -1   78.39    6.20
  -3  -1  -1   80.29    6.50
  -3  -1  -1   77.39    6.40
  -3  -1  -1   70.49    6.30
  -3  -1  -1   72.29    6.20
   3   1   1   58.69    6.30
   3   1   1   72.39    6.40
  -2  -1  -1  559.04   42.40
  -2  -1  -1  576.04   42.30
  -2  -1  -1  430.46   42.40
  -2  -1  -1  535.65   42.40
  -2  -1  -1  467.55   42.40
  -2  -1  -1  531.65   42.30
  -2  -1  -1  557.94   42.30
  -2  -1  -1  532.85   42.40
  -1  -1  -1    1.80    0.40
  -1  -1  -1    2.20    0.40
  -1  -1  -1    3.40    0.50
  -1  -1  -1    1.70    0.40
  -1  -1  -1    1.20    0.40
  -1  -1  -1    3.10    0.40
  -1  -1  -1    3.60    0.50
   1   1   1    0.20    0.30
   0   1   1   -0.10    0.10
   1  -1  -1   -0.30    0.20
   1  -1  -1    0.20    0.20
   1  -1  -1    0.10    0.20
  -1   1   1   -0.30    0.10
  -1   1   1   -0.10    0.10
  -1   1   1    0.10    0.20
   3  -1  -1  234.68   18.60
  -3   1   1  231.58   18.40
  -3   1   1  190.78   18.40
  -3   1   1  237.88   18.40
  -3   1   1  236.68   18.30
   4  -1  -1   17.10    2.10
   4  -1  -1   16.50    1.90
   4  -1  -1   14.90    1.70
  -4   1   1   18.10    2.20
  -4   1   1   18.10    1.80
  -4   1   1   18.70    1.70
  -4   1   1   21.40    2.10
  -4   1   1   17.70    1.80
  -4   1   1   18.50    1.80
   5  -1  -1   62.49    5.50
   5  -1  -1   62.39    5.30
   5  -1  -1   64.79    5.10
  -5   1   1   62.39    5.60
  -5   1   1   52.89    5.20
  -5   1   1   59.69    5.10
  -5   1   1   57.09    5.20
  -5   1   1   58.69    5.20
  -5   1   1   56.29    5.40
   6  -1  -1   94.59    9.10
   6  -1  -1  114.39    8.80
   6  -1  -1  106.29    9.00
   6  -1  -1  103.29    9.20
  -6   1   1  107.69    9.20
  -6   1   1  106.79    9.00
  -6   1   1   95.29    9.00
  -6   1   1  106.69    9.20
  -6   1   1  104.99    8.90
  -6   1   1  102.69    8.80
   7  -1  -1  274.27   21.70
   7  -1  -1  243.28   21.90
   7  -1  -1  286.57   21.40
   7  -1  -1  259.87   21.90
  -7   1   1  266.97   21.50
  -7   1   1  277.97   22.00
  -7   1   1  264.27   22.00
  -7   1   1  239.38   21.70
  -7   1   1  255.67   21.70
  -7   1   1  246.88   21.50
   8  -1  -1   15.80    2.40
   8  -1  -1   15.80    2.70
   8  -1  -1   13.20    2.70
  -8   1   1   15.60    2.40
  -8   1   1   19.90    2.90
  -8   1   1   16.90    2.10
  -8   1   1   11.30    2.70
  -8   1   1   16.20    2.40
  -8   1   1   19.20    2.30
   9  -1  -1    5.40    1.70
   9  -1  -1    6.00    2.10
   9  -1  -1    4.80    2.10
  -9   1   1    4.10    1.30
  -9   1   1    4.20    1.50
  -9   1   1    8.50    2.70
  -9   1   1    3.70    1.50
  -9   1   1    6.10    2.20
  10  -1  -1    4.20    1.90
  10  -1  -1    4.40    2.20
  10  -1  -1    8.30    2.30
 -10   1   1    5.40    2.20
 -10   1   1    3.10    2.10
 -10   1   1    6.80    1.90
  11  -1  -1    1.60    2.50
  11  -1  -1    4.20    1.90
  11  -1  -1    1.30    2.20
 -11   1   1    0.30    2.70
 -11   1   1    1.60    2.00
 -11   1   1    4.60    2.10
  12  -1  -1    2.30    2.50
  12  -1  -1    4.60    2.10
  12  -1  -1    0.50    1.90
 -12   1   1    2.20    1.80
 -12   1   1   -0.40    1.90
 -12   1   1    8.80    3.00
  13  -1  -1   12.00    3.40
  13  -1  -1   11.80    3.40
 -13   1   1    5.30    3.80
 -13   1   1    5.30    2.20
 -13   1   1    6.60    2.60
  14  -1  -1   -0.60    2.80
  14  -1  -1   -0.20    2.20
 -14   1   1    2.20    2.60
 -14   1   1    1.80    2.00
 -14   1   1   -1.90    3.70
 -13  -1  -2    5.60    2.50
 -13  -1  -2    4.70    2.90
 -13  -1  -2    0.60    2.80
  13   1   2    1.50    2.90
  13   1   2   -1.20    2.10
  13   1   2    2.90    2.90
 -12  -1  -2    5.70    2.80
 -12  -1  -2   12.70    4.00
 -12  -1  -2    6.30    2.60
  12   1   2    3.10    2.30
  12   1   2    1.50    2.60
  12   1   2    8.10    2.60
 -11  -1  -2    2.70    2.40
 -11  -1  -2   -1.00    1.90
 -11  -1  -2    0.10    2.80
  11   1   2   -1.50    1.70
  11   1   2    2.20    2.30
  11   1   2   -1.90    2.20
 -10  -1  -2    6.70    2.50
 -10  -1  -2    6.00    2.20
 -10  -1  -2    2.80    2.70
  10   1   2    5.10    2.60
  10   1   2    6.20    2.50
  -9  -1  -2    6.20    2.90
  -9  -1  -2    3.60    2.20
  -9  -1  -2    7.40    2.20
  -9  -1  -2    6.60    2.00
   9   1   2    0.40    2.30
   9   1   2    8.00    2.40
  -8  -1  -2   22.90    3.50
  -8  -1  -2   31.10    3.90
  -8  -1  -2   28.10    3.50
  -8  -1  -2   27.70    4.30
  -8  -1  -2   25.70    3.60
   8   1   2   27.70    3.80
   8   1   2   23.90    3.90
   8   1   2   30.70    3.40
  -7  -1  -2   32.90    3.30
  -7  -1  -2   31.30    3.60
  -7  -1  -2   30.30    4.00
  -7  -1  -2   37.60    4.50
  -7  -1  -2   37.60    4.00
  -7  -1  -2   34.50    4.00
   7   1   2   32.30    3.50
   7   1   2   37.00    4.00
  -6  -1  -2    0.20    1.20
  -6  -1  -2   -0.40    0.60
  -6  -1  -2    0.40    1.00
  -6  -1  -2   -0.40    0.80
  -6  -1  -2    1.40    1.50
  -6  -1  -2    0.20    1.00
  -6  -1  -2    0.60    0.70
  -6  -1  -2   -1.30    1.10
   6   1   2    0.90    1.20
   6   1   2    1.20    0.70
   6   1   2    0.10    0.70
   6   1   2    0.10    0.90
  -5  -1  -2    0.20    0.80
  -5  -1  -2   -0.20    1.00
  -5  -1  -2    1.30    0.80
  -5  -1  -2    1.80    1.20
  -5  -1  -2    0.80    0.70
  -5  -1  -2    1.60    0.70
  -5  -1  -2    1.20    1.30
  -5  -1  -2    0.20    0.80
  -5  -1  -2    0.50    0.80
   5   1   2    0.40    0.80
   5   1   2    2.40    1.10
   5   1   2    0.90    1.20
   5   1   2    1.60    0.60
  -4  -1  -2    0.60    0.50
  -4  -1  -2    0.10    0.70
  -4  -1  -2   -0.90    0.80
  -4  -1  -2   -0.20    1.10
  -4  -1  -2    0.30    0.50
  -4  -1  -2    1.50    0.80
  -4  -1  -2   -1.50    0.80
  -4  -1  -2   -0.30    0.80
  -4  -1  -2    0.60    0.60
   4   1   2    0.50    0.50
   4   1   2    0.70    0.50
   4   1   2   -1.10    1.00
   4   1   2   -0.30    0.60
   4   1   2   -0.60    0.80
  -3  -1  -2   -1.10    0.70
  -3  -1  -2    0.10    0.50
  -3  -1  -2    0.70    0.70
  -3  -1  -2   -0.70    0.60
  -3  -1  -2    0.00    0.40
  -3  -1  -2    0.00    0.40
  -3  -1  -2    0.40    0.60
  -3  -1  -2    1.20    0.90
  -3  -1  -2   -1.20    0.50
   3   1   2   -0.20    0.40
   3   1   2   -0.30    0.50
   3   1   2   -0.50    0.60
   3   1   2   -0.30    0.60
   3   1   2    0.00    0.40
  -2  -1  -2  283.47   20.90
  -2  -1  -2  265.07   21.10
  -2  -1  -2  256.47   21.10
  -2  -1  -2  266.47   21.00
  -2  -1  -2  263.77   20.90
  -2  -1  -2  266.67   21.10
  -2  -1  -2  254.37   21.10
  -2  -1  -2  246.38   21.00
  -2  -1  -2  265.37   21.00
   2   1   2  210.08   21.00
  -1  -1  -2    8.40    1.20
  -1  -1  -2   10.20    1.00
  -1  -1  -2    9.80    1.10
  -1  -1  -2   11.10    1.00
  -1  -1  -2    6.80    1.10
  -1  -1  -2   10.50    1.00
  -1  -1  -2    9.80    1.10
  -1  -1  -2    9.30    1.10
  -1  -1  -2    7.90    1.20
  -1  -1  -2    9.50    1.30
   0  -1  -2   74.79    6.10
   0  -1  -2   72.09    6.10
   3  -1  -2  220.48   19.40
   3  -1  -2  244.98   19.50
  -3   1   2  242.68   19.40
  -3   1   2  199.38   19.30
  -3   1   2  254.27   19.30
  -3   1   2  264.67   19.20
   4  -1  -2    4.60    1.10
   4  -1  -2    5.10    1.00
   4  -1  -2    4.60    0.80
  -4   1   2    3.50    1.00
  -4   1   2    6.50    0.80
  -4   1   2    5.60    0.80
  -4   1   2    4.00    1.10
  -4   1   2    4.60    0.90
  -4   1   2    6.10    0.90
   5  -1  -2    6.00    1.20
   5  -1  -2    5.30    1.20
   5  -1  -2    6.50    1.00
  -5   1   2    5.20    1.20
  -5   1   2    6.30    0.90
  -5   1   2    5.90    1.00
  -5   1   2    5.30    1.40
  -5   1   2    6.80    1.30
  -5   1   2    7.30    1.10
   6  -1  -2    4.00    0.90
   6  -1  -2    1.50    1.00
   6  -1  -2    2.30    1.20
  -6   1   2    2.80    0.80
  -6   1   2    2.30    1.20
  -6   1   2    2.10    0.70
  -6   1   2    2.70    0.90
  -6   1   2    3.40    1.40
  -6   1   2   -0.10    0.70
   7  -1  -2   33.80    2.90
   7  -1  -2   31.90    3.40
   7  -1  -2   36.90    3.60
   7  -1  -2   33.50    3.30
  -7   1   2   30.40    3.40
  -7   1   2   25.20    3.10
  -7   1   2   24.30    2.90
  -7   1   2   27.90    3.50
  -7   1   2   29.30    2.90
  -7   1   2   29.50    3.00
   8  -1  -2    1.10    1.10
   8  -1  -2    3.50    1.70
   8  -1  -2   -1.00    1.30
   8  -1  -2    0.60    1.40
  -8   1   2    3.30    1.80
  -8   1   2    1.10    0.90
  -8   1   2    2.60    1.00
  -8   1   2    6.10    1.90
  -8   1   2    1.00    1.30
  -8   1   2    1.30    1.00
   9  -1  -2    1.10    1.50
   9  -1  -2    0.30    1.20
   9  -1  -2   -0.80    1.70
  -9   1   2    2.00    1.30
  -9   1   2    0.20    0.90
  -9   1   2   -1.40    1.30
  -9   1   2    1.90    2.00
  10  -1  -2   -2.00    1.40
  10  -1  -2   -0.80    1.70
  10  -1  -2   -2.60    1.80
 -10   1   2   -2.70    1.50
 -10   1   2   -0.60    1.30
 -10   1   2    1.50    2.30
  11  -1  -2    1.20    1.80
  11  -1  -2    1.30    1.80
  11  -1  -2    2.00    2.30
 -11   1   2    1.60    2.10
 -11   1   2   -0.20    1.80
 -11   1   2    5.50    1.90
  12  -1  -2   -1.10    1.70
  12  -1  -2    2.10    2.50
  12  -1  -2    0.60    2.40
 -12   1   2    0.20    2.00
 -12   1   2    1.10    1.70
 -12   1   2   -0.40    2.90
  13  -1  -2    0.50    2.40
  13  -1  -2    0.10    2.30
  13  -1  -2    2.20    2.70
 -13   1   2    1.30    2.50
 -13   1   2   -3.60    1.60
  14  -1  -2   -1.90    2.70
  14  -1  -2    3.20    3.00
 -14   1   2    2.60    2.20
 -14   1   2    7.90    2.60
 -14   1   2   -3.00    3.50
 -12  -1  -3    2.20    2.60
 -12  -1  -3    3.00    2.60
 -12  -1  -3    3.50    2.50
  12   1   3    1.10    2.20
  12   1   3    0.60    2.00
  12   1   3    3.60    2.80
 -11  -1  -3    4.00    3.00
 -11  -1  -3    4.40    2.20
 -11  -1  -3    2.40    1.90
  11   1   3   -0.50    1.30
  11   1   3   -2.30    2.10
  11   1   3   -0.30    1.80
 -10  -1  -3    0.20    2.50
 -10  -1  -3   -0.30    2.10
 -10  -1  -3    2.80    1.90
  10   1   3   -3.50    1.90
  10   1   3    2.00    2.20
  10   1   3   -1.00    1.50
  -9  -1  -3   32.80    5.00
  -9  -1  -3   38.50    4.50
  -9  -1  -3   41.00    5.00
   9   1   3   32.00    4.40
   9   1   3   37.40    4.70
   9   1   3   32.70    4.90
  -8  -1  -3    4.80    2.40
  -8  -1  -3    2.90    1.60
  -8  -1  -3    3.40    1.70
  -8  -1  -3    2.30    1.90
  -8  -1  -3    4.50    2.00
   8   1   3    2.80    1.90
   8   1   3   -1.20    1.40
   8   1   3   -0.80    1.40
  -7  -1  -3    9.70    2.10
  -7  -1  -3    7.90    2.10
  -7  -1  -3    6.20    1.80
  -7  -1  -3    7.40    1.90
  -7  -1  -3   10.50    2.00
   7   1   3    7.20    1.90
   7   1   3    8.00    1.70
   7   1   3    6.70    1.60
   7   1   3    9.80    2.20
  -6  -1  -3    4.00    1.60
  -6  -1  -3    4.00    1.40
  -6  -1  -3    5.80    1.60
  -6  -1  -3    2.60    1.70
  -6  -1  -3    5.00    1.20
  -6  -1  -3    5.30    1.20
  -6  -1  -3    6.00    1.60
  -6  -1  -3    4.90    1.40
  -6  -1  -3    4.50    1.10
   6   1   3    2.90    1.50
   6   1   3    7.30    1.60
   6   1   3    2.80    1.60
   6   1   3    7.00    1.20
   6   1   3    5.10    1.10
   6   1   3    3.20    1.20
  -5  -1  -3   19.50    2.10
  -5  -1  -3   20.40    2.60
  -5  -1  -3   17.70    2.50
  -5  -1  -3   21.20    2.60
  -5  -1  -3   20.70    2.50
  -5  -1  -3   19.20    2.40
  -5  -1  -3   20.30    2.20
  -5  -1  -3   18.80    2.10
  -5  -1  -3   18.30    2.70
   5   1   3   19.90    2.70
   5   1   3   19.30    2.10
   5   1   3   21.00    2.60
   5   1   3   18.80    2.10
   5   1   3   18.10    2.50
   5   1   3   19.90    2.10
  -4  -1  -3    0.20    0.90
  -4  -1  -3   -1.00    0.80
  -4  -1  -3   -0.20    1.10
  -4  -1  -3   -0.20    1.00
  -4  -1  -3    1.00    0.70
  -4  -1  -3    0.70    0.80
  -4  -1  -3    0.90    0.70
  -4  -1  -3    0.50    0.60
  -4  -1  -3    0.70    1.00
   4   1   3    0.30    0.70
   4   1   3    1.10    0.80
   4   1   3    0.30    1.00
   4   1   3    1.00    0.70
   4   1   3   -0.30    0.70
  -3  -1  -3  198.58   17.80
  -3  -1  -3  225.18   17.60
  -3  -1  -3  213.08   17.90
  -3  -1  -3  217.98   17.70
  -3  -1  -3  216.48   17.70
  -3  -1  -3  211.38   17.80
  -3  -1  -3  211.18   17.80
  -3  -1  -3  220.38   17.90
  -3  -1  -3  216.08   17.60
   3   1   3  224.78   17.80
   3   1   3  218.28   17.60
   3   1   3  222.78   17.70
   3   1   3  212.98   17.90
   3   1   3  205.28   17.80
  -2  -1  -3   15.80    1.60
  -2  -1  -3   16.80    1.90
  -2  -1  -3   15.40    1.60
  -2  -1  -3   15.10    1.80
  -2  -1  -3   12.80    1.80
  -2  -1  -3   15.30    1.80
  -2  -1  -3   18.10    1.80
  -2  -1  -3   15.90    1.60
  -2  -1  -3   14.30    1.60
   2   1   3   15.50    1.80
   2   1   3   14.50    1.60
   2   1   3   13.90    1.60
   2   1   3   13.70    1.70
   2   1   3   11.90    1.60
  -1  -1  -3  205.18   16.80
  -1  -1  -3  203.88   16.80
  -1  -1  -3  215.58   16.70
  -1  -1  -3  199.08   16.70
  -1  -1  -3  211.78   16.60
  -1  -1  -3  210.08   16.60
  -1  -1  -3  213.48   16.70
  -1  -1  -3  207.08   16.80
   1   1   3  193.68   16.70
   1   1   3  181.58   16.60
   0  -1  -3    1.30    0.50
   0  -1  -3    0.90    0.60
   0  -1  -3    1.40    0.60
   0  -1  -3    1.70    0.70
   0  -1  -3    1.60    0.50
   0   1   3    1.20    0.60
   0   1   3    1.10    0.40
   0   1   3    0.00    0.30
   0   1   3    1.20    0.50
   0   1   3    0.80    0.50
   1  -1  -3  181.98   14.20
  -1   1   3  168.68   14.20
  -1   1   3  168.58   14.30
  -1   1   3  179.78   14.30
   2  -1  -3    6.20    0.90
   2  -1  -3    6.40    0.80
   2  -1  -3    0.40    0.50
   2  -1  -3    6.20    0.70
   2  -1  -3    1.30    0.50
  -2   1   3    2.60    0.40
  -2   1   3    5.90    0.90
   3  -1  -3  121.79   10.20
   3  -1  -3  129.99   10.30
   3  -1  -3  100.19   10.20
  -3   1   3  119.09   10.10
  -3   1   3  137.39   10.10
  -3   1   3  133.09   10.20
  -3   1   3  122.49   10.20
   4  -1  -3   14.70    1.50
   4  -1  -3   11.70    1.60
   4  -1  -3   14.50    1.80
   4  -1  -3   12.90    1.30
  -4   1   3   14.40    1.40
  -4   1   3   14.70    1.60
  -4   1   3   12.30    1.50
  -4   1   3   14.00    1.30
  -4   1   3   11.70    1.70
   5  -1  -3  117.89    9.40
   5  -1  -3  112.09    9.60
   5  -1  -3  112.09    9.50
  -5   1   3  105.49    9.40
  -5   1   3  115.09    9.20
  -5   1   3  110.39    9.40
  -5   1   3  112.89    9.50
  -5   1   3  112.19    9.70
   6  -1  -3    4.90    1.30
   6  -1  -3    5.90    1.10
   6  -1  -3    4.10    1.40
  -6   1   3    4.70    1.00
  -6   1   3    5.50    1.30
  -6   1   3    5.60    0.90
  -6   1   3    6.10    1.10
  -6   1   3    5.30    1.30
   7  -1  -3  111.29    8.90
   7  -1  -3  111.69    9.20
   7  -1  -3  100.09    9.30
   7  -1  -3  111.29    9.30
  -7   1   3   97.09    9.10
  -7   1   3  102.09    9.00
  -7   1   3  107.39    9.40
  -7   1   3  100.79    9.00
  -7   1   3  102.79    8.80
   8  -1  -3   17.30    2.70
   8  -1  -3   12.00    2.20
   8  -1  -3   18.70    2.10
   8  -1  -3   16.30    2.60
  -8   1   3   18.50    2.70
  -8   1   3   14.80    2.00
  -8   1   3   18.30    2.30
  -8   1   3   16.30    2.10
  -8   1   3   12.20    2.10
   9  -1  -3   13.40    2.60
   9  -1  -3   12.90    2.70
   9  -1  -3   16.60    2.50
  -9   1   3   12.50    2.10
  -9   1   3   12.50    2.40
  -9   1   3   18.90    3.00
  -9   1   3   14.40    2.20
  10  -1  -3    0.00    1.90
  10  -1  -3   -0.90    1.50
  10  -1  -3    3.70    2.30
 -10   1   3   -3.30    2.00
 -10   1   3    2.00    1.30
 -10   1   3   -1.00    1.20
 -10   1   3    1.90    1.30
  11  -1  -3    5.50    2.50
  11  -1  -3    4.70    2.10
  11  -1  -3    3.40    2.50
 -11   1   3    6.00    2.00
 -11   1   3    1.80    2.00
 -11   1   3    6.40    2.90
  12  -1  -3    0.50    1.90
  12  -1  -3   -0.60    2.30
  12  -1  -3   -0.90    1.70
 -12   1   3    2.00    1.60
 -12   1   3   -0.40    1.90
 -12   1   3    0.10    2.00
  13  -1  -3   -0.90    2.50
  13  -1  -3   -0.20    1.80
  13  -1  -3    4.50    2.30
 -13   1   3    3.50    2.30
 -13   1   3    2.40    2.00
 -13   1   3    6.00    3.50
  14  -1  -3    5.30    2.90
  14  -1  -3    3.20    3.10
  14  -1  -3    1.70    2.90
 -14   1   3    2.00    3.50
 -14   1   3    1.70    2.50
 -14   1   3    4.40    2.20
 -12  -1  -4    4.70    3.00
 -12  -1  -4    4.10    3.30
 -12  -1  -4    9.90    3.10
  12   1   4    9.60    3.20
  12   1   4    5.80    3.10
  12   1   4    1.90    2.40
 -11  -1  -4    5.70    2.60
 -11  -1  -4   -2.20    2.30
 -11  -1  -4    1.10    2.60
  11   1   4   -0.60    2.50
  11   1   4    1.10    2.50
  11   1   4    0.20    2.00
 -10  -1  -4   17.60    3.50
 -10  -1  -4    9.90    3.10
 -10  -1  -4   25.90    4.00
  10   1   4   18.10    3.30
  10   1   4   18.90    3.70
  10   1   4   19.90    3.50
  -9  -1  -4    1.50    2.00
  -9  -1  -4    0.50    2.30
  -9  -1  -4   -0.30    1.90
  -9  -1  -4   -2.40    1.90
   9   1   4    0.60    2.10
   9   1   4    0.70    1.70
   9   1   4   -1.10    1.70
  -8  -1  -4    0.40    1.90
  -8  -1  -4    2.00    1.90
  -8  -1  -4    3.10    2.30
  -8  -1  -4    4.20    2.00
  -8  -1  -4    3.50    1.90
   8   1   4    3.60    2.20
   8   1   4    3.60    2.00
   8   1   4    3.10    1.80
  -7  -1  -4    8.40    2.40
  -7  -1  -4    2.10    1.90
  -7  -1  -4    2.60    1.70
  -7  -1  -4    0.00    1.80
  -7  -1  -4    3.00    1.60
   7   1   4   -0.10    1.70
   7   1   4    0.80    1.60
   7   1   4    1.00    1.80
  -6  -1  -4  197.68   16.90
  -6  -1  -4  202.68   17.10
  -6  -1  -4  197.78   17.10
  -6  -1  -4  205.08   17.30
  -6  -1  -4  196.08   17.00
  -6  -1  -4  195.88   16.80
  -6  -1  -4  205.78   17.10
  -6  -1  -4  220.38   16.80
   6   1   4  185.08   17.00
   6   1   4  208.88   17.00
   6   1   4  202.58   16.70
   6   1   4  193.38   16.70
   6   1   4  198.68   17.20
  -5  -1  -4    1.20    1.20
  -5  -1  -4    2.30    1.10
  -5  -1  -4    1.20    1.20
  -5  -1  -4    4.20    1.40
  -5  -1  -4    2.30    1.00
  -5  -1  -4    3.30    1.50
  -5  -1  -4    3.00    1.20
  -5  -1  -4    3.70    1.00
  -5  -1  -4    2.90    1.30
   5   1   4    2.80    1.00
   5   1   4    3.90    1.00
   5   1   4    3.60    1.30
   5   1   4    4.00    1.60
   5   1   4    4.20    1.40
   5   1   4    3.70    1.10
  -4  -1  -4   15.60    2.20
  -4  -1  -4   14.90    1.90
  -4  -1  -4   15.50    1.80
  -4  -1  -4   11.40    2.00
  -4  -1  -4   15.70    2.40
  -4  -1  -4   14.40    2.00
  -4  -1  -4   14.90    1.90
  -4  -1  -4    9.50    1.90
  -4  -1  -4   16.70    2.20
   4   1   4   13.40    1.90
   4   1   4   13.40    1.80
   4   1   4   15.60    2.20
   4   1   4   16.20    1.90
   4   1   4   13.80    2.00
  -3  -1  -4   94.19    7.40
  -3  -1  -4   85.29    7.50
  -3  -1  -4   80.39    7.60
  -3  -1  -4   86.29    7.60
  -3  -1  -4   79.29    7.50
  -3  -1  -4   86.39    7.30
  -3  -1  -4   94.89    7.30
  -3  -1  -4   83.19    7.50
  -3  -1  -4   89.89    7.40
   3   1   4   91.59    7.60
   3   1   4   85.69    7.30
   3   1   4   78.29    7.40
   3   1   4   73.89    7.40
   3   1   4   90.19    7.40
   3   1   4   87.49    7.30
  -2  -1  -4  172.38   14.50
  -2  -1  -4  178.48   14.40
  -2  -1  -4  167.98   14.50
  -2  -1  -4  163.58   14.50
  -2  -1  -4  173.78   14.20
  -2  -1  -4  176.58   14.30
  -2  -1  -4  170.98   14.40
  -2  -1  -4  169.98   14.40
   2   1   4  184.28   14.30
   2   1   4  177.48   14.30
   2   1   4  173.68   14.40
   2   1   4  172.18   14.40
   2   1   4  167.08   14.30
  -1  -1  -4   10.20    1.40
  -1  -1  -4    9.60    1.50
  -1  -1  -4   10.00    1.20
  -1  -1  -4    8.40    1.50
  -1  -1  -4    9.70    1.10
  -1  -1  -4   10.40    1.40
  -1  -1  -4    9.00    1.20
  -1  -1  -4    9.10    1.40
   1   1   4    8.40    1.30
   1   1   4    9.80    1.30
   1   1   4    9.20    1.10
   1   1   4    7.70    1.10
   1   1   4   10.20    1.30
   0  -1  -4  145.99   13.00
   0  -1  -4  154.28   13.10
   0  -1  -4  159.18   13.10
   0  -1  -4  169.28   13.20
   0  -1  -4  158.08   12.90
   0   1   4  155.78   13.00
   0   1   4  169.08   13.00
   0   1   4  139.29   12.90
   0   1   4  169.18   13.00
   1  -1  -4   12.90    1.50
   1  -1  -4   13.40    1.60
   1  -1  -4   11.40    1.60
   1  -1  -4   12.20    1.30
  -1   1   4   12.30    1.50
  -1   1   4   12.60    1.30
  -1   1   4   11.10    1.40
  -1   1   4    9.20    1.20
   2  -1  -4   29.70    2.50
   2  -1  -4   21.90    2.20
   2  -1  -4   26.40    2.10
   2  -1  -4   24.60    2.20
   2  -1  -4   18.50    2.30
  -2   1   4   16.70    2.00
  -2   1   4   22.50    2.20
  -2   1   4   21.10    2.20
  -2   1   4   29.80    2.10
  -2   1   4   23.10    2.10
   3  -1  -4   82.99    6.60
   3  -1  -4   69.19    6.50
   3  -1  -4   73.19    6.60
   3  -1  -4   75.19    6.40
  -3   1   4   73.89    6.50
  -3   1   4   82.79    6.40
  -3   1   4   81.39    6.40
  -3   1   4   81.49    6.40
  -3   1   4   68.49    6.40
   4  -1  -4    2.30    0.80
   4  -1  -4    3.50    0.80
   4  -1  -4    3.50    1.00
   4  -1  -4    4.20    1.00
  -4   1   4    5.70    0.90
  -4   1   4    4.60    0.70
  -4   1   4    3.50    0.70
  -4   1   4    2.80    0.90
  -4   1   4    4.50    1.00
   5  -1  -4    7.90    1.30
   5  -1  -4    7.00    1.40
   5  -1  -4    8.60    1.40
   5  -1  -4    6.20    1.00
  -5   1   4    6.20    1.20
  -5   1   4   10.00    1.10
  -5   1   4    9.90    1.20
  -5   1   4    8.50    1.50
  -5   1   4    5.70    1.20
   6  -1  -4    4.60    0.70
   6  -1  -4    4.70    1.10
   6  -1  -4    3.50    1.30
   6  -1  -4    5.50    1.20
  -6   1   4    3.50    1.30
  -6   1   4    4.50    1.10
  -6   1   4    3.60    0.90
  -6   1   4    5.20    0.80
  -6   1   4    3.60    0.60
  -6   1   4    4.70    1.10
   7  -1  -4   90.09    7.90
   7  -1  -4   94.39    7.60
   7  -1  -4   85.09    7.90
   7  -1  -4   89.39    7.80
  -7   1   4   90.59    7.60
  -7   1   4   84.09    7.30
  -7   1   4   77.99    7.60
  -7   1   4   89.99    8.00
  -7   1   4   86.19    7.50
   8  -1  -4  104.49    8.70
   8  -1  -4   98.59    8.20
   8  -1  -4   99.69    8.40
   8  -1  -4   89.09    8.50
  -8   1   4   99.69    8.70
  -8   1   4   93.29    8.20
  -8   1   4   80.79    8.20
  -8   1   4   91.39    7.90
  -8   1   4   90.69    8.10
   9  -1  -4    9.40    2.40
   9  -1  -4    9.50    2.40
   9  -1  -4   10.30    2.10
  -9   1   4    8.80    1.80
  -9   1   4   10.60    2.10
  -9   1   4   10.10    1.90
  -9   1   4   10.70    2.60
  10  -1  -4   -0.90    1.40
  10  -1  -4    0.10    2.00
  10  -1  -4   -0.40    1.80
 -10   1   4   -3.60    1.90
 -10   1   4   -0.20    1.10
 -10   1   4    1.10    1.80
 -10   1   4    0.10    1.10
  11  -1  -4    0.70    1.60
  11  -1  -4   -0.90    1.70
  11  -1  -4    2.20    1.90
 -11   1   4   -1.20    1.70
 -11   1   4    0.40    1.80
 -11   1   4   -1.20    1.30
  12  -1  -4   -0.10    2.30
  12  -1  -4    1.30    1.90
  12  -1  -4    0.30    1.70
 -12   1   4   -1.20    1.40
 -12   1   4    2.40    2.70
 -12   1   4    1.30    1.50
  13  -1  -4    3.70    2.30
  13  -1  -4    2.70    2.70
  13  -1  -4    2.30    2.20
 -13   1   4    6.10    2.50
 -13   1   4    8.40    2.30
 -13   1   4    3.60    3.10
  14  -1  -4    5.40    3.00
  14  -1  -4    4.50    2.50
  14  -1  -4    3.70    2.60
 -14   1   4    5.10    2.30
 -14   1   4    7.40    2.90
 -14   1   4    5.90    3.60
 -11  -1  -5   -2.50    2.40
 -11  -1  -5    0.90    2.60
 -11  -1  -5   -0.50    2.20
  11   1   5    2.00    2.30
  11   1   5    5.30    3.00
 -10  -1  -5    4.40    2.80
 -10  -1  -5   -0.20    2.50
 -10  -1  -5   -0.80    1.90
  10   1   5   -1.80    1.90
  10   1   5    3.10    2.40
  10   1   5    1.10    2.60
  -9  -1  -5   21.40    4.00
  -9  -1  -5   27.10    4.10
  -9  -1  -5   20.30    3.90
  -9  -1  -5   20.20    3.90
   9   1   5   27.10    3.90
   9   1   5   20.30    3.60
   9   1   5   24.80    4.10
  -8  -1  -5   11.20    2.70
  -8  -1  -5    8.80    2.50
  -8  -1  -5    9.10    2.50
  -8  -1  -5    8.10    2.70
  -8  -1  -5    8.10    2.30
   8   1   5    4.20    2.20
   8   1   5    6.20    2.20
   8   1   5    7.80    2.60
  -7  -1  -5  109.79   10.70
  -7  -1  -5  133.59   10.80
  -7  -1  -5  132.49   11.20
  -7  -1  -5  115.89   10.90
  -7  -1  -5  121.29   10.80
   7   1   5  119.09   10.70
   7   1   5  115.49   10.90
   7   1   5  103.69   10.60
  -6  -1  -5   69.19    7.10
  -6  -1  -5   79.69    7.40
  -6  -1  -5   77.89    7.20
  -6  -1  -5   76.69    7.00
  -6  -1  -5   64.19    7.00
  -6  -1  -5   73.39    7.00
   6   1   5   81.09    7.10
   6   1   5   70.19    7.10
   6   1   5   68.79    7.00
  -5  -1  -5   14.40    2.30
  -5  -1  -5   13.90    2.50
  -5  -1  -5   15.20    2.60
  -5  -1  -5   19.10    2.90
  -5  -1  -5   17.00    2.20
  -5  -1  -5   17.60    2.30
  -5  -1  -5   18.70    2.40
  -5  -1  -5   17.30    2.70
  -5  -1  -5   17.80    2.70
   5   1   5   12.70    2.40
   5   1   5   18.80    2.30
   5   1   5   17.60    2.40
   5   1   5   13.40    2.50
   5   1   5   15.40    2.20
   5   1   5   17.10    2.50
  -4  -1  -5   11.00    1.70
  -4  -1  -5   13.30    1.90
  -4  -1  -5   13.70    2.00
  -4  -1  -5   15.10    2.30
  -4  -1  -5    9.50    2.00
  -4  -1  -5   12.50    1.90
  -4  -1  -5   13.00    2.20
  -4  -1  -5   12.80    2.10
  -4  -1  -5   14.10    2.20
   4   1   5   15.30    1.90
   4   1   5   11.90    2.00
   4   1   5   14.30    2.10
   4   1   5   13.00    1.80
   4   1   5   10.10    1.80
   4   1   5   12.90    1.80
  -3  -1  -5   35.30    4.10
  -3  -1  -5   41.60    4.10
  -3  -1  -5   45.30    3.90
  -3  -1  -5   42.10    4.20
  -3  -1  -5   46.30    4.10
  -3  -1  -5   40.10    3.80
  -3  -1  -5   36.10    3.90
  -3  -1  -5   42.70    4.10
   3   1   5   39.80    4.00
   3   1   5   38.60    3.80
   3   1   5   43.60    3.90
   3   1   5   38.30    4.00
   3   1   5   40.60    4.00
  -2  -1  -5   66.09    6.40
  -2  -1  -5   68.69    6.30
  -2  -1  -5   75.79    6.70
  -2  -1  -5   75.09    6.50
  -2  -1  -5   83.19    6.50
  -2  -1  -5   69.99    6.50
  -2  -1  -5   64.19    6.50
  -2  -1  -5   77.19    6.30
   2   1   5   75.19    6.30
   2   1   5   72.39    6.40
   2   1   5   66.49    6.40
   2   1   5   80.69    6.50
   2   1   5   75.69    6.40
  -1  -1  -5  118.49    9.40
  -1  -1  -5  119.19    9.40
  -1  -1  -5   97.69    9.30
  -1  -1  -5  109.99    9.20
  -1  -1  -5  112.49    9.10
  -1  -1  -5  108.69    9.50
  -1  -1  -5  101.19    9.50
   1   1   5  108.39    9.20
   1   1   5  118.29    9.30
   1   1   5  110.89    9.40
   1   1   5  103.39    9.10
   1   1   5  106.79    9.40
   1   1   5  114.59    9.30
   0  -1  -5   33.10    3.30
   0  -1  -5   31.30    3.10
   0  -1  -5   33.80    2.90
   0  -1  -5   34.70    3.50
   0  -1  -5   32.50    3.20
   0  -1  -5   33.60    3.30
   0   1   5   33.30    3.10
   0   1   5   33.00    2.90
   0   1   5   33.80    3.20
   0   1   5   37.20    3.20
   0   1   5   29.60    3.20
   1  -1  -5  129.79   10.40
   1  -1  -5  126.79   10.60
   1  -1  -5  125.09   10.70
   1  -1  -5  119.99   10.20
   1  -1  -5  123.09   10.60
  -1   1   5  124.19   10.20
  -1   1   5  130.89   10.50
  -1   1   5  132.49   10.40
  -1   1   5  119.89   10.50
  -1   1   5  123.09   10.50
   2  -1  -5   10.00    1.10
   2  -1  -5    9.50    1.40
   2  -1  -5    8.80    1.60
   2  -1  -5   12.10    1.50
   2  -1  -5    8.50    1.60
  -2   1   5   11.90    1.20
  -2   1   5   12.10    1.40
  -2   1   5    8.00    1.40
  -2   1   5   10.80    1.40
  -2   1   5   10.30    1.30
   3  -1  -5   66.69    5.60
   3  -1  -5   70.49    5.60
   3  -1  -5   54.49    5.60
   3  -1  -5   62.09    5.40
   3  -1  -5   60.09    5.70
  -3   1   5   54.79    5.40
  -3   1   5   68.09    5.40
  -3   1   5   71.79    5.50
  -3   1   5   59.69    5.60
  -3   1   5   69.19    5.40
   4  -1  -5  157.48   13.90
   4  -1  -5  163.68   13.90
   4  -1  -5  170.88   14.00
   4  -1  -5  170.08   14.10
  -4   1   5  181.38   13.90
  -4   1   5  172.68   13.90
  -4   1   5  183.48   13.90
  -4   1   5  159.38   13.90
  -4   1   5  155.78   13.80
   5  -1  -5   26.50    2.70
   5  -1  -5   28.20    3.00
   5  -1  -5   27.00    3.00
   5  -1  -5   29.60    2.90
  -5   1   5   26.90    2.90
  -5   1   5   27.80    2.60
  -5   1   5   31.10    2.70
  -5   1   5   29.50    2.80
  -5   1   5   30.40    2.90
   6  -1  -5   12.20    1.40
   6  -1  -5   13.40    1.90
   6  -1  -5   13.10    1.90
   6  -1  -5   12.50    1.90
  -6   1   5   11.00    1.30
  -6   1   5   11.50    1.90
  -6   1   5    8.60    1.60
  -6   1   5   12.60    1.40
  -6   1   5   12.00    1.60
  -6   1   5   10.80    1.70
   7  -1  -5   15.80    2.40
   7  -1  -5   16.80    2.40
   7  -1  -5   16.50    2.50
   7  -1  -5   18.50    2.30
  -7   1   5   15.20    2.20
  -7   1   5   18.10    1.90
  -7   1   5   15.00    2.40
  -7   1   5   16.00    2.00
  -7   1   5   15.50    2.10
   8  -1  -5    5.90    1.80
   8  -1  -5    5.00    1.70
   8  -1  -5    8.40    1.70
   8  -1  -5    5.60    1.70
  -8   1   5    4.10    1.30
  -8   1   5    8.90    2.10
  -8   1   5    2.90    1.20
  -8   1   5    5.20    1.10
  -8   1   5    6.20    1.60
   9  -1  -5   -0.90    1.30
   9  -1  -5   -0.30    2.00
   9  -1  -5   -1.50    1.50
   9  -1  -5   -0.70    1.60
  -9   1   5   -0.90    1.70
  -9   1   5   -0.70    1.00
  -9   1   5   -0.90    1.00
  -9   1   5   -0.60    0.90
  10  -1  -5   -3.40    1.70
  10  -1  -5   -2.60    1.30
  10  -1  -5    0.70    1.50
 -10   1   5   -2.60    1.40
 -10   1   5   -1.40    1.80
 -10   1   5   -0.10    1.20
 -10   1   5    0.90    1.20
  11  -1  -5    4.40    2.30
  11  -1  -5    4.20    2.10
  11  -1  -5    2.30    2.20
 -11   1   5    3.70    1.60
 -11   1   5    4.20    2.20
 -11   1   5    2.80    2.00
 -11   1   5    2.30    1.50
  12  -1  -5    4.00    2.40
  12  -1  -5    6.10    2.80
  12  -1  -5    0.60    1.90
 -12   1   5   -0.60    1.50
 -12   1   5    5.50    3.00
 -12   1   5    4.50    1.80
  13  -1  -5   13.40    3.40
  13  -1  -5   12.80    3.00
  13  -1  -5   16.70    3.80
 -13   1   5   15.40    3.80
 -13   1   5   12.60    2.70
 -13   1   5   15.00    3.30
  14  -1  -5    6.10    3.00
  14  -1  -5    5.90    3.20
  14  -1  -5    2.70    2.40
 -14   1   5    2.80    2.50
 -14   1   5    3.00    3.40
 -14   1   5    1.70    1.90
 -11  -1  -6    3.30    2.80
 -11  -1  -6   -1.20    2.70
 -11  -1  -6   -2.30    2.70
  11   1   6    2.50    2.20
  11   1   6    0.80    2.40
  11   1   6   -1.80    2.60
 -10  -1  -6    4.40    2.50
 -10  -1  -6    0.30    2.70
 -10  -1  -6    5.40    2.90
  10   1   6    5.20    2.80
  10   1   6   -0.70    2.00
  10   1   6    2.80    2.00
  -9  -1  -6   -2.10    2.20
  -9  -1  -6   -1.90    2.20
  -9  -1  -6    2.10    2.60
  -9  -1  -6    1.50    2.20
   9   1   6   -2.20    1.70
   9   1   6   -0.30    1.50
   9   1   6    1.50    2.20
  -8  -1  -6   -2.90    1.60
  -8  -1  -6    1.30    2.10
  -8  -1  -6    1.60    2.30
  -8  -1  -6    0.30    2.00
   8   1   6   -0.40    1.60
   8   1   6    3.00    1.70
   8   1   6    0.80    1.60
  -7  -1  -6    9.00    2.60
  -7  -1  -6   11.30    3.70
  -7  -1  -6    8.90    2.90
  -7  -1  -6   20.80    4.50
  -7  -1  -6   15.10    3.00
  -7  -1  -6   13.10    3.00
   7   1   6   13.50    2.70
   7   1   6   10.50    3.60
   7   1   6    9.60    2.30
   7   1   6   14.80    3.00
  -6  -1  -6    8.80    2.20
  -6  -1  -6    6.50    2.20
  -6  -1  -6    7.10    2.40
  -6  -1  -6    3.50    2.00
  -6  -1  -6    4.10    2.00
  -6  -1  -6   10.90    2.20
   6   1   6    2.70    1.80
   6   1   6    4.40    2.00
   6   1   6    6.40    1.90
   6   1   6    1.20    1.70
  -5  -1  -6   46.30    4.90
  -5  -1  -6   43.80    4.90
  -5  -1  -6   49.60    4.70
  -5  -1  -6   41.90    4.80
  -5  -1  -6   43.00    4.60
  -5  -1  -6   43.20    5.10
  -5  -1  -6   51.79    5.10
  -5  -1  -6   44.80    5.00
   5   1   6   51.59    4.70
   5   1   6   40.60    4.80
   5   1   6   47.10    4.80
   5   1   6   42.10    4.80
   5   1   6   42.60    4.60
  -4  -1  -6    9.70    2.20
  -4  -1  -6   13.20    2.30
  -4  -1  -6   10.70    2.10
  -4  -1  -6   12.00    2.30
  -4  -1  -6   12.40    2.40
  -4  -1  -6   13.70    1.90
  -4  -1  -6   15.80    2.30
  -4  -1  -6   11.60    1.90
   4   1   6   13.10    2.00
   4   1   6   12.60    2.10
   4   1   6   10.90    2.00
   4   1   6   13.10    2.20
   4   1   6   10.70    1.90
   4   1   6   14.40    1.90
  -3  -1  -6    0.20    1.20
  -3  -1  -6   -0.50    0.80
  -3  -1  -6    0.70    1.00
  -3  -1  -6    0.60    1.10
  -3  -1  -6    0.70    1.10
  -3  -1  -6   -0.30    1.10
  -3  -1  -6   -0.10    1.20
  -3  -1  -6    0.90    0.80
   3   1   6   -0.20    0.90
   3   1   6    0.60    1.00
   3   1   6    0.60    0.90
   3   1   6    0.40    0.80
   3   1   6    0.60    1.00
  -2  -1  -6   24.20    2.90
  -2  -1  -6   19.40    2.80
  -2  -1  -6   23.70    2.70
  -2  -1  -6   23.70    2.70
  -2  -1  -6   21.10    2.20
  -2  -1  -6   23.80    2.30
  -2  -1  -6   21.30    3.00
  -2  -1  -6   19.70    2.70
   2   1   6   19.00    2.20
   2   1   6   23.40    2.60
   2   1   6   20.50    2.80
   2   1   6   20.80    2.70
   2   1   6   22.10    2.60
   2   1   6   19.00    2.40
  -1  -1  -6   18.20    2.50
  -1  -1  -6   20.40    2.80
  -1  -1  -6   23.20    2.70
  -1  -1  -6   19.90    2.10
  -1  -1  -6   19.30    2.00
   1   1   6   19.10    2.10
   1   1   6   21.20    2.50
   1   1   6   17.80    2.40
   1   1   6   21.70    2.40
   1   1   6   18.30    2.30
   1   1   6   19.10    2.00
   0  -1  -6   84.99    7.70
   0  -1  -6   87.89    7.50
   0  -1  -6   92.29    8.10
   0  -1  -6   90.09    8.00
   0  -1  -6   93.69    8.00
   0  -1  -6   91.39    7.90
   0   1   6   90.39    7.90
   0   1   6   94.19    7.70
   0   1   6   91.69    7.90
   0   1   6   88.69    7.90
   0   1   6   94.39    7.60
   1  -1  -6   65.39    5.80
   1  -1  -6   68.69    6.10
   1  -1  -6   66.89    6.30
   1  -1  -6   71.59    6.40
   1  -1  -6   69.29    6.30
  -1   1   6   73.39    5.80
  -1   1   6   75.59    6.00
  -1   1   6   70.19    6.10
  -1   1   6   74.39    6.20
  -1   1   6   63.29    6.20
   2  -1  -6  169.68   13.70
   2  -1  -6  176.78   13.80
   2  -1  -6  155.28   13.90
   2  -1  -6  153.88   13.40
   2  -1  -6  153.08   13.90
  -2   1   6  178.58   13.70
  -2   1   6  180.38   13.60
  -2   1   6  159.58   13.80
  -2   1   6  158.28   13.70
   3  -1  -6    0.80    0.80
   3  -1  -6    2.10    0.90
   3  -1  -6    1.20    1.10
   3  -1  -6    2.00    0.60
   3  -1  -6    0.30    1.10
  -3   1   6    0.40    0.70
  -3   1   6    1.80    0.70
  -3   1   6    3.00    0.60
  -3   1   6    0.90    0.80
  -3   1   6    2.60    0.80
   4  -1  -6    1.60    1.10
   4  -1  -6    0.80    0.70
   4  -1  -6    1.00    0.80
   4  -1  -6    0.30    1.00
  -4   1   6    2.00    0.90
  -4   1   6    1.50    0.70
  -4   1   6    2.40    0.80
  -4   1   6    1.90    0.70
  -4   1   6    1.90    0.70
   5  -1  -6    1.80    0.90
   5  -1  -6    0.20    0.80
   5  -1  -6    0.30    1.10
   5  -1  -6    0.00    0.90
  -5   1   6    0.70    0.90
  -5   1   6    1.20    0.80
  -5   1   6    0.50    0.80
  -5   1   6    0.30    0.60
  -5   1   6    0.80    0.60
   6  -1  -6   14.30    2.20
   6  -1  -6   11.80    1.90
   6  -1  -6   12.50    1.70
   6  -1  -6   13.80    2.10
  -6   1   6   13.80    1.90
  -6   1   6   12.40    1.70
  -6   1   6   13.50    2.00
  -6   1   6   11.50    1.90
  -6   1   6   13.50    1.60
   7  -1  -6   22.60    2.70
   7  -1  -6   16.40    2.60
   7  -1  -6   20.00    2.60
   7  -1  -6   18.60    2.60
  -7   1   6   19.60    2.40
  -7   1   6   19.40    2.70
  -7   1   6   19.10    2.00
  -7   1   6   18.70    2.30
  -7   1   6   16.40    2.40
   8  -1  -6    2.00    1.50
   8  -1  -6    5.10    1.70
   8  -1  -6    4.30    1.60
   8  -1  -6    5.10    1.80
  -8   1   6    7.00    2.00
  -8   1   6    4.90    1.30
  -8   1   6    2.30    1.20
  -8   1   6    2.90    1.20
  -8   1   6    5.30    1.10
   9  -1  -6   -0.60    1.60
   9  -1  -6    1.80    1.70
   9  -1  -6    3.90    1.70
   9  -1  -6    2.40    1.70
  -9   1   6    2.90    1.30
  -9   1   6    1.60    1.20
  -9   1   6    2.50    1.90
  -9   1   6    4.40    1.70
  10  -1  -6   -2.70    1.70
  10  -1  -6    1.60    1.70
  10  -1  -6   -1.10    1.80
 -10   1   6    0.30    2.00
 -10   1   6    1.10    1.70
 -10   1   6    1.70    1.40
 -10   1   6    1.40    1.30
  11  -1  -6    3.40    2.10
  11  -1  -6    7.20    2.40
  11  -1  -6    2.50    2.20
 -11   1   6    4.80    1.50
 -11   1   6    1.80    1.50
 -11   1   6    2.00    1.90
 -11   1   6    5.70    2.50
  12  -1  -6    1.10    2.40
  12  -1  -6    1.90    2.10
  12  -1  -6    3.80    1.90
 -12   1   6    4.10    1.50
 -12   1   6    1.70    2.60
 -12   1   6    4.10    2.10
  13  -1  -6    6.80    2.80
  13  -1  -6    1.00    2.60
  13  -1  -6   -3.10    1.90
 -13   1   6   -0.10    2.10
 -13   1   6    1.30    2.80
 -13   1   6   -0.50    1.60
  14  -1  -6    3.60    2.80
  14  -1  -6    4.70    2.90
  14  -1  -6    5.30    3.20
 -14   1   6    0.60    3.10
 -14   1   6    5.70    2.10
 -14   1   6    2.30    2.60
 -10  -1  -7    1.10    2.40
 -10  -1  -7   -1.80    2.40
 -10  -1  -7   -3.30    2.40
  10   1   7   -0.90    2.10
  10   1   7    1.60    1.90
  10   1   7    2.10    2.80
  -9  -1  -7   -0.60    2.50
  -9  -1  -7   -0.70    2.40
  -9  -1  -7   -2.10    1.90
  -9  -1  -7   -2.80    2.30
   9   1   7   -3.00    1.70
   9   1   7    1.30    2.60
   9   1   7   -1.00    1.60
  -8  -1  -7    0.80    2.60
  -8  -1  -7    0.60    2.30
  -8  -1  -7    3.10    2.30
  -8  -1  -7   -1.10    1.90
   8   1   7    0.70    1.80
   8   1   7   -0.70    1.40
   8   1   7    1.40    1.60
  -7  -1  -7    1.80    2.20
  -7  -1  -7    0.70    2.00
  -7  -1  -7    5.70    2.60
  -7  -1  -7    6.90    2.60
   7   1   7    6.50    2.40
   7   1   7    1.80    2.00
   7   1   7    6.90    2.00
  -6  -1  -7   -1.40    1.60
  -6  -1  -7    0.60    2.00
  -6  -1  -7    2.40    1.70
  -6  -1  -7    1.80    1.90
  -6  -1  -7    3.10    2.30
   6   1   7    2.00    1.60
   6   1   7   -1.40    1.50
   6   1   7    0.30    1.90
  -5  -1  -7   11.00    2.50
  -5  -1  -7    5.30    2.00
  -5  -1  -7   10.90    2.40
  -5  -1  -7    2.50    1.70
  -5  -1  -7    3.30    1.90
  -5  -1  -7    4.00    2.00
   5   1   7    5.40    2.00
   5   1   7    3.00    1.60
   5   1   7    8.70    2.10
  -4  -1  -7    6.30    2.00
  -4  -1  -7    8.20    2.20
  -4  -1  -7    9.60    2.40
  -4  -1  -7    7.10    2.20
  -4  -1  -7    6.40    1.80
  -4  -1  -7   13.20    2.30
   4   1   7    6.00    1.80
   4   1   7    6.50    1.90
   4   1   7   12.10    2.00
   4   1   7    6.50    1.90
   4   1   7    6.50    1.80
  -3  -1  -7    6.70    1.40
  -3  -1  -7    8.60    1.80
  -3  -1  -7    5.00    1.80
  -3  -1  -7    6.50    1.80
  -3  -1  -7    6.70    1.70
  -3  -1  -7    8.20    2.20
  -3  -1  -7    5.90    1.70
   3   1   7    9.30    1.70
   3   1   7    6.00    1.80
   3   1   7    5.00    1.60
   3   1   7    8.00    1.70
   3   1   7    6.60    1.70
  -2  -1  -7   10.60    2.00
  -2  -1  -7   12.10    2.30
  -2  -1  -7   11.50    2.00
  -2  -1  -7   15.60    2.20
  -2  -1  -7   11.60    1.70
  -2  -1  -7   10.00    2.20
   2   1   7   10.50    1.70
   2   1   7   10.10    2.00
   2   1   7   11.40    2.00
   2   1   7    8.30    1.70
   2   1   7   12.30    1.90
  -1  -1  -7    7.30    1.70
  -1  -1  -7    4.10    1.10
  -1  -1  -7    4.10    1.70
  -1  -1  -7    3.50    1.40
  -1  -1  -7    4.20    1.40
   1   1   7    4.20    1.30
   1   1   7    6.30    1.30
   1   1   7    3.50    1.00
   1   1   7    4.40    1.10
   1   1   7    4.00    1.30
   0  -1  -7    1.30    1.10
   0  -1  -7    1.50    1.00
   0  -1  -7    1.60    0.90
   0  -1  -7    0.00    0.80
   0  -1  -7    1.30    0.60
   0  -1  -7    0.90    1.20
   0   1   7    0.90    1.00
   0   1   7    1.30    0.60
   0   1   7   -0.10    1.00
   0   1   7    1.40    0.80
   0   1   7    1.60    1.00
   1  -1  -7   62.79    6.40
   1  -1  -7   71.69    6.10
   1  -1  -7   67.39    6.40
   1  -1  -7   66.89    6.30
   1  -1  -7   61.79    5.70
  -1   1   7   70.39    6.20
  -1   1   7   74.79    6.00
  -1   1   7   74.69    5.70
  -1   1   7   67.79    6.30
  -1   1   7   71.79    6.30
   2  -1  -7   45.80    4.40
   2  -1  -7   48.70    4.80
   2  -1  -7   50.59    5.10
   2  -1  -7   58.79    5.00
   2  -1  -7   53.29    5.20
  -2   1   7   51.99    4.80
  -2   1   7   60.59    4.70
  -2   1   7   52.69    4.90
  -2   1   7   57.19    4.80
   3  -1  -7   45.30    4.90
   3  -1  -7   52.79    5.00
   3  -1  -7   56.59    4.80
   3  -1  -7   51.99    4.70
   3  -1  -7   49.10    4.30
  -3   1   7   44.80    4.70
  -3   1   7   50.69    4.60
  -3   1   7   46.80    4.60
  -3   1   7   57.09    4.50
   4  -1  -7    8.70    1.80
   4  -1  -7    7.00    1.20
   4  -1  -7    4.00    1.50
   4  -1  -7    5.50    1.40
  -4   1   7    7.70    1.20
  -4   1   7    7.10    1.30
  -4   1   7    8.40    1.30
  -4   1   7    7.20    1.10
  -4   1   7    6.30    1.50
   5  -1  -7   34.60    4.10
   5  -1  -7   40.30    4.00
   5  -1  -7   41.30    4.30
   5  -1  -7   43.60    4.20
  -5   1   7   43.30    3.90
  -5   1   7   47.30    4.00
  -5   1   7   46.80    4.00
  -5   1   7   39.50    4.10
  -5   1   7   42.00    3.90
   6  -1  -7    2.90    1.20
   6  -1  -7    1.40    1.30
   6  -1  -7    4.60    1.60
   6  -1  -7    3.80    1.30
  -6   1   7    6.20    1.20
  -6   1   7    4.40    1.00
  -6   1   7    4.20    1.20
  -6   1   7    4.30    1.30
  -6   1   7    3.10    1.20
   7  -1  -7   21.20    3.00
   7  -1  -7   24.50    2.90
   7  -1  -7   23.00    2.80
   7  -1  -7   20.50    2.90
  -7   1   7   19.50    2.20
  -7   1   7   22.90    2.70
  -7   1   7   20.10    2.70
  -7   1   7   21.90    2.90
  -7   1   7   21.10    2.30
   8  -1  -7   13.20    2.30
   8  -1  -7    8.10    2.30
   8  -1  -7    9.10    2.10
   8  -1  -7   16.50    2.40
  -8   1   7   13.50    1.90
  -8   1   7   12.00    2.20
  -8   1   7    6.40    1.80
  -8   1   7    9.90    1.90
  -8   1   7   12.70    1.60
   9  -1  -7    2.00    1.80
   9  -1  -7    4.70    1.80
   9  -1  -7    4.70    2.00
   9  -1  -7    1.90    1.80
  -9   1   7    3.50    1.40
  -9   1   7    4.40    1.90
  -9   1   7    4.90    1.70
  -9   1   7    3.10    1.50
  10  -1  -7    7.10    2.20
  10  -1  -7    0.20    2.20
  10  -1  -7    3.10    2.10
 -10   1   7    1.90    1.70
 -10   1   7    3.40    1.50
 -10   1   7   -1.00    2.20
 -10   1   7    1.60    1.50
  11  -1  -7   -1.40    1.80
  11  -1  -7    0.20    2.00
  11  -1  -7    1.90    2.20
 -11   1   7    0.50    1.70
 -11   1   7    1.50    2.30
 -11   1   7    1.10    1.90
 -11   1   7   -0.20    1.30
  12  -1  -7    6.40    2.50
  12  -1  -7    6.90    2.70
  12  -1  -7    6.50    2.60
 -12   1   7    5.60    2.80
 -12   1   7    9.40    2.10
 -12   1   7    7.10    2.10
 -12   1   7    7.30    2.30
  13  -1  -7    3.70    2.60
  13  -1  -7   -1.80    2.10
  13  -1  -7    4.90    2.80
 -13   1   7    1.30    2.30
 -13   1   7    1.70    2.80
 -13   1   7    1.30    1.60
  14  -1  -7   -1.20    2.40
  14  -1  -7   -0.20    2.40
 -14   1   7    1.50    1.80
 -14   1   7   -0.50    2.30
  -9  -1  -8    0.00    2.40
  -9  -1  -8    1.10    2.70
   9   1   8   -0.30    1.80
   9   1   8    2.60    2.40
  -8  -1  -8   -0.10    2.20
  -8  -1  -8   -3.20    2.20
  -8  -1  -8    1.40    2.90
  -8  -1  -8    1.90    2.70
   8   1   8   -3.20    2.20
   8   1   8    0.40    1.80
   8   1   8    1.70    2.20
   8   1   8   -1.80    1.80
  -7  -1  -8    4.90    2.40
  -7  -1  -8    7.00    2.80
  -7  -1  -8    2.30    2.50
  -7  -1  -8   -0.80    2.10
   7   1   8    0.10    2.10
   7   1   8   -1.50    1.90
   7   1   8    0.80    1.80
   7   1   8    3.60    1.80
  -6  -1  -8   10.40    2.90
  -6  -1  -8   12.70    3.00
  -6  -1  -8   11.00    2.90
  -6  -1  -8   15.50    3.20
  -6  -1  -8   12.60    3.00
   6   1   8   12.10    2.60
   6   1   8   12.60    3.00
   6   1   8   10.60    2.60
   6   1   8   11.50    2.80
  -5  -1  -8    7.40    2.40
  -5  -1  -8   12.70    2.70
  -5  -1  -8   11.00    3.70
  -5  -1  -8    7.80    2.50
  -5  -1  -8    9.00    2.80
  -5  -1  -8    9.60    2.50
   5   1   8    7.10    2.30
   5   1   8    7.50    2.20
   5   1   8    9.10    2.50
   5   1   8    8.10    2.10
  -4  -1  -8    9.00    2.50
  -4  -1  -8   12.30    2.50
  -4  -1  -8    7.30    2.40
  -4  -1  -8    7.90    2.30
  -4  -1  -8   14.70    3.10
  -4  -1  -8    9.00    2.20
   4   1   8    6.50    3.20
   4   1   8    7.80    2.10
   4   1   8    5.90    2.30
   4   1   8    6.30    2.00
   4   1   8    7.00    2.10
  -3  -1  -8   -0.20    1.50
  -3  -1  -8   -0.90    1.40
  -3  -1  -8    3.00    1.70
  -3  -1  -8    2.10    1.80
  -3  -1  -8    0.10    1.70
   3   1   8   -2.70    1.20
   3   1   8   -0.90    1.50
   3   1   8   -2.20    1.80
   3   1   8    0.20    1.30
   3   1   8    0.20    1.30
  -2  -1  -8   32.70    4.20
  -2  -1  -8   33.60    4.00
  -2  -1  -8   37.60    4.30
  -2  -1  -8   39.60    4.30
  -2  -1  -8   28.50    3.30
   2   1   8   34.30    3.70
   2   1   8   38.10    3.60
   2   1   8   25.60    3.80
   2   1   8   28.60    3.70
  -1  -1  -8   30.90    3.40
  -1  -1  -8   22.20    3.50
  -1  -1  -8   20.40    2.70
  -1  -1  -8   19.50    3.20
  -1  -1  -8   22.90    3.20
   1   1   8   24.20    3.30
   1   1   8   25.40    3.00
   1   1   8   30.90    3.20
   1   1   8   28.90    3.20
   0  -1  -8    2.50    1.40
   0  -1  -8   -1.90    1.30
   0  -1  -8    1.70    0.90
   0  -1  -8    3.00    1.30
   0  -1  -8    3.80    1.60
   0   1   8    4.00    1.10
   0   1   8    1.50    1.30
   0   1   8    1.90    1.30
   0   1   8    2.70    1.00
   1  -1  -8   48.50    4.90
   1  -1  -8   52.19    5.20
   1  -1  -8   44.40    4.50
   1  -1  -8   45.70    4.80
  -1   1   8   51.59    4.70
  -1   1   8   46.50    4.70
  -1   1   8   47.10    4.80
  -1   1   8   50.59    4.40
   2  -1  -8   19.30    2.90
   2  -1  -8   21.40    2.60
   2  -1  -8   20.20    3.00
   2  -1  -8   23.50    2.90
  -2   1   8   22.50    2.70
  -2   1   8   19.00    2.70
  -2   1   8   24.50    2.30
  -2   1   8   19.90    2.50
   3  -1  -8    9.00    1.70
   3  -1  -8    8.80    2.10
   3  -1  -8    7.50    1.80
   3  -1  -8    9.40    1.70
  -3   1   8   11.50    1.50
  -3   1   8    9.20    1.60
  -3   1   8    8.10    1.80
  -3   1   8   13.50    1.90
   4  -1  -8   52.49    5.30
   4  -1  -8   70.69    5.30
   4  -1  -8   48.30    5.40
   4  -1  -8   52.39    5.20
   4  -1  -8   49.80    4.80
  -4   1   8   59.39    4.90
  -4   1   8   47.00    5.10
  -4   1   8   60.69    5.00
  -4   1   8   52.19    5.00
   5  -1  -8   -2.00    0.80
   5  -1  -8    0.10    0.80
   5  -1  -8   -1.10    1.10
   5  -1  -8    0.00    1.10
  -5   1   8   -0.50    1.10
  -5   1   8    0.90    0.90
  -5   1   8    0.60    1.00
  -5   1   8    0.30    0.70
   6  -1  -8   83.89    7.80
   6  -1  -8   86.59    7.60
   6  -1  -8   83.19    8.00
   6  -1  -8   78.79    7.70
  -6   1   8   94.59    7.50
  -6   1   8   76.99    7.70
  -6   1   8   91.09    7.60
  -6   1   8   93.69    7.60
   7  -1  -8    0.80    1.40
   7  -1  -8    0.00    1.30
   7  -1  -8   -2.10    1.30
  -7   1   8   -0.70    1.10
  -7   1   8    0.70    1.30
  -7   1   8   -0.60    1.00
  -7   1   8   -1.90    0.90
   8  -1  -8    0.50    1.50
   8  -1  -8    1.20    1.60
   8  -1  -8    0.00    1.50
  -8   1   8    2.10    1.40
  -8   1   8    3.40    1.10
  -8   1   8    1.20    1.40
  -8   1   8    1.30    1.20
   9  -1  -8   -0.40    1.60
   9  -1  -8   -2.10    1.50
   9  -1  -8    2.50    1.70
  -9   1   8   -2.00    1.10
  -9   1   8   -0.50    1.40
  -9   1   8    0.20    1.50
  10  -1  -8    2.40    1.90
  10  -1  -8    0.40    1.80
 -10   1   8    1.00    1.80
 -10   1   8   -0.70    1.30
 -10   1   8    0.60    1.20
  11  -1  -8    2.60    2.10
  11  -1  -8    1.30    2.00
 -11   1   8   -1.00    1.50
 -11   1   8    3.50    1.70
 -11   1   8   -0.60    1.80
  12  -1  -8    4.70    2.30
 -12   1   8    4.20    1.80
 -12   1   8    1.90    1.90
 -12   1   8    9.50    2.60
  13  -1  -8    5.00    2.80
  13  -1  -8    1.50    2.30
 -13   1   8    4.80    1.90
 -13   1   8    4.60    2.50
  14  -1  -8    4.30    2.70
  14  -1  -8   -0.60    2.50
 -14   1   8    1.90    1.90
 -14   1   8    5.70    2.90
  -8  -1  -9    1.90    2.90
  -8  -1  -9    1.50    2.50
  -8  -1  -9   -1.40    2.30
   8   1   9   -2.30    1.90
   8   1   9   -1.80    2.30
   8   1   9    0.40    1.90
  -7  -1  -9   11.90    3.30
  -7  -1  -9   11.60    3.50
  -7  -1  -9   17.30    3.50
   7   1   9   10.00    3.10
   7   1   9   11.60    2.90
   7   1   9   11.20    2.80
  -6  -1  -9   -0.40    2.00
  -6  -1  -9    0.50    2.50
  -6  -1  -9    1.60    2.40
  -6  -1  -9   -0.90    1.90
   6   1   9    0.40    1.50
   6   1   9   -1.00    1.90
   6   1   9    1.40    1.80
  -5  -1  -9    5.80    2.40
  -5  -1  -9    7.90    2.60
  -5  -1  -9    8.60    2.60
  -5  -1  -9   10.10    3.00
   5   1   9    7.60    2.20
   5   1   9    6.60    2.20
   5   1   9   12.30    2.50
  -4  -1  -9    0.90    1.90
  -4  -1  -9    1.80    2.00
  -4  -1  -9    3.80    2.30
  -4  -1  -9    6.80    2.30
  -4  -1  -9    5.20    2.40
   4   1   9    1.80    1.70
   4   1   9    1.70    1.70
   4   1   9   -0.90    1.80
  -3  -1  -9   16.50    3.30
  -3  -1  -9   12.60    3.00
  -3  -1  -9   13.40    2.70
  -3  -1  -9   17.50    3.00
   3   1   9   10.10    2.70
   3   1   9   18.80    2.80
   3   1   9   13.10    2.60
   3   1   9   19.10    2.80
  -2  -1  -9   10.60    2.40
  -2  -1  -9    9.10    2.50
  -2  -1  -9    7.60    2.60
  -2  -1  -9    5.50    2.10
   2   1   9    7.00    2.00
   2   1   9    9.30    2.30
   2   1   9    8.20    1.90
   2   1   9   10.30    2.20
  -1  -1  -9    2.20    2.00
  -1  -1  -9    0.30    1.60
  -1  -1  -9    1.00    1.00
  -1  -1  -9   -1.00    1.40
  -1  -1  -9    0.40    1.40
   1   1   9    1.20    1.70
   1   1   9    0.60    1.30
   1   1   9    1.50    1.40
   1   1   9    2.50    1.60
   0  -1  -9    0.00    1.30
   0  -1  -9    0.70    0.90
   0  -1  -9   -0.90    1.40
   0  -1  -9    1.00    1.50
   0   1   9   -1.90    1.30
   0   1   9   -1.00    1.10
   0   1   9   -1.40    1.30
   0   1   9   -0.10    1.00
   1  -1  -9   43.60    5.00
   1  -1  -9   51.79    5.00
   1  -1  -9   41.70    5.00
   1  -1  -9   51.69    4.70
  -1   1   9   47.40    4.70
  -1   1   9   44.80    4.90
  -1   1   9   53.59    4.50
  -1   1   9   44.20    4.90
   2  -1  -9    5.80    1.50
   2  -1  -9    5.10    1.80
   2  -1  -9    5.00    2.00
   2  -1  -9    4.00    1.70
  -2   1   9    3.70    1.60
  -2   1   9    6.30    1.20
  -2   1   9    5.00    1.40
  -2   1   9    5.00    1.70
   3  -1  -9    7.10    2.10
   3  -1  -9    6.70    1.60
   3  -1  -9    6.90    2.00
   3  -1  -9    3.20    1.40
  -3   1   9    7.60    1.30
  -3   1   9    4.50    1.20
  -3   1   9    6.60    1.50
  -3   1   9    4.80    1.60
   4  -1  -9    2.50    1.70
   4  -1  -9    3.70    1.50
   4  -1  -9    2.20    1.20
   4  -1  -9    2.70    1.70
  -4   1   9    3.60    1.50
  -4   1   9    4.20    1.30
  -4   1   9    4.00    1.20
  -4   1   9    4.90    1.50
   5  -1  -9   -2.10    1.50
   5  -1  -9   -1.90    1.20
   5  -1  -9    0.60    1.40
  -5   1   9   -0.40    1.00
  -5   1   9    0.90    1.10
  -5   1   9    1.70    1.00
  -5   1   9    1.60    1.40
   6  -1  -9    1.30    1.40
   6  -1  -9    0.50    1.70
   6  -1  -9    0.60    1.40
  -6   1   9    1.10    0.90
  -6   1   9    2.50    1.20
  -6   1   9    2.20    1.20
  -6   1   9    1.00    1.40
   7  -1  -9   -0.40    1.10
   7  -1  -9    1.20    2.00
   7  -1  -9   -2.90    1.30
  -7   1   9    1.90    1.20
  -7   1   9   -0.50    1.40
  -7   1   9    0.80    1.10
  -7   1   9    0.30    1.00
   8  -1  -9    5.00    1.80
   8  -1  -9    1.30    1.90
   8  -1  -9    2.20    1.80
  -8   1   9    3.50    1.60
  -8   1   9    2.30    1.60
  -8   1   9    5.10    1.30
  -8   1   9    1.30    1.30
   9  -1  -9   27.50    3.70
   9  -1  -9   33.90    4.40
   9  -1  -9   28.70    3.90
  -9   1   9   31.10    3.50
  -9   1   9   22.20    3.50
  -9   1   9   27.30    3.60
  10  -1  -9    0.90    1.80
  10  -1  -9   -0.80    1.80
  10  -1  -9   -2.40    2.30
 -10   1   9   -0.50    1.50
 -10   1   9   -0.20    1.70
 -10   1   9   -0.10    1.50
  11  -1  -9   16.00    3.30
  11  -1  -9   18.40    3.20
 -11   1   9   17.90    3.10
 -11   1   9   16.00    2.70
 -11   1   9   21.20    3.00
  12  -1  -9    0.60    2.20
  12  -1  -9    2.60    2.40
 -12   1   9    2.30    1.80
 -12   1   9    1.60    1.80
 -12   1   9    0.30    2.10
  13  -1  -9   14.20    3.40
  13  -1  -9   18.90    3.80
 -13   1   9   18.00    3.40
 -13   1   9   13.60    2.80
  14  -1  -9   11.90    3.40
  14  -1  -9    7.50    3.20
 -14   1   9    7.70    2.90
 -14   1   9    6.30    2.40
  -7  -1 -10    1.90    2.80
  -7  -1 -10    1.10    2.60
  -7  -1 -10   -0.70    2.90
   7   1  10    1.70    2.60
   7   1  10   -0.30    2.20
   7   1  10    0.10    1.90
  -6  -1 -10    2.20    2.80
  -6  -1 -10    1.90    2.50
  -6  -1 -10    3.00    2.60
  -6  -1 -10    3.70    3.00
   6   1  10    1.10    2.30
   6   1  10    0.70    1.80
   6   1  10    2.40    2.30
  -5  -1 -10   -1.90    2.30
  -5  -1 -10   -2.30    2.20
  -5  -1 -10    1.90    2.30
  -5  -1 -10   -1.50    2.00
   5   1  10   -2.70    1.80
   5   1  10    0.30    1.80
   5   1  10   -2.20    1.60
  -4  -1 -10   -0.40    2.40
  -4  -1 -10    1.80    1.80
  -4  -1 -10    0.90    2.00
  -4  -1 -10    4.10    2.40
   4   1  10    4.40    1.90
   4   1  10   -1.10    1.90
   4   1  10    0.70    1.70
  -3  -1 -10    9.20    2.90
  -3  -1 -10   11.20    2.80
  -3  -1 -10   12.00    3.20
  -3  -1 -10   17.70    3.30
   3   1  10   10.40    2.30
   3   1  10    6.80    2.50
   3   1  10    9.70    2.40
  -2  -1 -10   17.10    3.20
  -2  -1 -10   24.60    3.60
  -2  -1 -10   18.40    3.50
  -2  -1 -10   13.70    3.50
   2   1  10   25.50    3.20
   2   1  10   24.20    3.50
   2   1  10   14.50    3.10
   2   1  10   18.20    3.10
  -1  -1 -10   -2.20    2.00
  -1  -1 -10    6.30    2.30
  -1  -1 -10    7.00    2.20
  -1  -1 -10   -0.50    1.80
   1   1  10    1.80    1.60
   1   1  10    4.50    2.00
   1   1  10    2.20    1.90
   1   1  10    3.50    1.70
   0  -1 -10    2.90    1.90
   0  -1 -10    2.10    1.50
   0  -1 -10   -0.30    2.20
   0  -1 -10    1.50    1.30
   0   1  10    1.90    1.80
   0   1  10    2.50    1.30
   0   1  10   -1.70    1.60
   0   1  10    1.20    1.50
   1  -1 -10    0.80    1.20
   1  -1 -10   -1.00    1.60
   1  -1 -10   -2.80    2.00
   1  -1 -10   -1.40    1.50
  -1   1  10    0.00    1.70
  -1   1  10   -0.20    1.00
  -1   1  10   -0.90    1.20
  -1   1  10   -2.20    1.30
   2  -1 -10   15.90    3.10
   2  -1 -10   21.30    3.00
   2  -1 -10   17.90    2.70
   2  -1 -10   18.80    3.50
  -2   1  10   18.20    2.90
  -2   1  10   17.60    2.90
  -2   1  10   18.10    2.50
  -2   1  10   21.80    2.50
   3  -1 -10   -3.70    1.60
   3  -1 -10    0.60    1.60
   3  -1 -10   -0.20    1.60
   3  -1 -10   -1.80    1.20
  -3   1  10    0.20    1.00
  -3   1  10    1.80    1.10
  -3   1  10   -0.60    1.30
  -3   1  10    0.70    1.60
   4  -1 -10    3.10    1.70
   4  -1 -10    1.40    1.90
   4  -1 -10    2.50    2.00
   4  -1 -10    1.20    1.50
  -4   1  10    3.20    1.40
  -4   1  10    4.60    1.40
  -4   1  10    3.30    1.60
  -4   1  10    2.90    1.40
   5  -1 -10    4.20    2.20
   5  -1 -10    8.80    2.50
   5  -1 -10    5.50    1.90
  -5   1  10    5.00    1.50
  -5   1  10    5.40    1.60
  -5   1  10    4.60    1.80
  -5   1  10    4.70    1.60
   6  -1 -10    7.10    2.60
   6  -1 -10    6.30    2.20
   6  -1 -10    8.20    2.40
  -6   1  10   13.40    2.10
  -6   1  10    8.60    1.90
  -6   1  10    9.00    2.10
  -6   1  10   12.30    2.00
   7  -1 -10   11.50    2.70
   7  -1 -10   10.90    2.50
  -7   1  10    8.50    1.90
  -7   1  10    6.80    1.80
  -7   1  10    8.20    2.10
  -7   1  10    7.70    1.90
   8  -1 -10    4.90    2.40
   8  -1 -10    4.30    2.20
  -8   1  10    6.20    1.80
  -8   1  10    4.90    1.90
  -8   1  10    3.90    1.40
  -8   1  10    4.60    1.80
   9  -1 -10    1.30    2.00
   9  -1 -10    1.70    1.60
  -9   1  10    1.10    1.50
  -9   1  10   -0.70    1.60
  -9   1  10   -0.70    1.60
  10  -1 -10    9.00    2.60
  10  -1 -10    4.90    2.70
 -10   1  10    5.10    2.10
 -10   1  10    4.10    2.00
 -10   1  10    4.10    1.90
  11  -1 -10    0.80    2.20
  11  -1 -10    1.70    2.30
 -11   1  10    2.40    2.10
 -11   1  10    3.50    1.90
 -11   1  10    1.80    1.80
  12  -1 -10    1.10    2.50
  12  -1 -10    1.30    2.80
 -12   1  10   -0.40    1.70
 -12   1  10    3.50    2.30
  13  -1 -10   -1.90    2.70
  13  -1 -10    4.40    3.00
 -13   1  10    5.20    2.70
 -13   1  10    1.30    1.80
  -6  -1 -11    0.40    2.50
  -6  -1 -11    0.20    2.80
  -6  -1 -11   -0.20    3.10
   6   1  11    1.10    2.90
   6   1  11   -1.20    1.80
   6   1  11   -0.60    2.40
  -5  -1 -11    3.10    2.70
  -5  -1 -11    6.10    2.50
  -5  -1 -11    1.80    2.80
   5   1  11    2.50    2.40
   5   1  11    0.40    1.80
  -4  -1 -11    1.30    2.40
  -4  -1 -11    3.80    2.70
  -4  -1 -11   -5.50    2.10
   4   1  11   -0.30    1.60
   4   1  11    0.80    2.20
   4   1  11    0.70    1.80
  -3  -1 -11    0.80    2.00
  -3  -1 -11    1.80    2.40
  -3  -1 -11    1.30    2.60
  -3  -1 -11    1.00    2.40
   3   1  11    3.00    2.00
   3   1  11    4.00    2.10
   3   1  11    4.50    2.30
  -2  -1 -11   -0.90    2.10
  -2  -1 -11   -1.10    1.80
  -2  -1 -11   -3.90    1.70
  -2  -1 -11    1.40    2.60
   2   1  11   -0.60    1.90
   2   1  11    0.50    1.60
   2   1  11   -0.30    1.70
   2   1  11   -2.20    1.80
  -1  -1 -11   32.80    4.80
  -1  -1 -11   40.70    5.40
  -1  -1 -11   37.60    5.00
   1   1  11   27.10    4.40
   1   1  11   40.10    4.20
   1   1  11   38.80    4.70
   1   1  11   39.10    4.70
   0  -1 -11    1.30    2.00
   0  -1 -11    2.10    2.10
   0  -1 -11    0.50    1.90
   0   1  11    0.60    1.50
   0   1  11   -0.30    1.90
   0   1  11    0.20    1.20
   0   1  11    1.70    2.10
   1  -1 -11   18.20    3.50
   1  -1 -11   21.70    2.90
   1  -1 -11   17.90    3.80
   1  -1 -11   17.10    3.30
  -1   1  11   18.50    2.70
  -1   1  11   21.70    3.10
  -1   1  11   24.20    3.50
  -1   1  11   20.60    3.30
   2  -1 -11   16.10    3.30
   2  -1 -11   16.10    3.00
   2  -1 -11   10.10    2.30
   2  -1 -11   19.00    3.40
  -2   1  11   12.20    2.80
  -2   1  11   16.30    2.80
  -2   1  11   17.70    2.40
  -2   1  11   17.10    2.70
   3  -1 -11   89.39    9.50
   3  -1 -11  110.49    9.60
   3  -1 -11   97.89    9.80
   3  -1 -11   88.59    9.20
  -3   1  11  110.09    9.20
  -3   1  11   96.89    9.30
  -3   1  11  120.39    9.00
  -3   1  11   94.89    9.30
   4  -1 -11    2.50    1.90
   4  -1 -11    2.30    2.20
   4  -1 -11    3.60    2.00
   4  -1 -11    4.60    2.50
  -4   1  11    5.00    1.60
  -4   1  11    3.20    2.00
  -4   1  11    4.00    2.00
  -4   1  11    3.00    1.40
   5  -1 -11    9.70    2.70
   5  -1 -11   11.00    2.50
   5  -1 -11    8.20    2.70
  -5   1  11    6.90    2.20
  -5   1  11   12.90    2.20
  -5   1  11    6.90    2.00
  -5   1  11   11.70    2.30
   6  -1 -11    9.50    2.40
   6  -1 -11    3.10    2.30
   6  -1 -11    6.60    2.30
  -6   1  11    6.90    2.00
  -6   1  11    6.40    2.00
  -6   1  11    8.10    2.20
  -6   1  11    8.30    1.90
   7  -1 -11    8.40    2.70
   7  -1 -11    8.10    2.30
  -7   1  11    4.10    1.70
  -7   1  11    4.10    1.70
  -7   1  11    6.70    2.00
  -7   1  11    4.20    1.70
   8  -1 -11    9.10    2.60
   8  -1 -11   11.10    3.00
  -8   1  11    6.80    2.00
  -8   1  11    8.90    2.30
  -8   1  11    7.20    1.80
  -8   1  11    6.70    1.80
   9  -1 -11    1.90    2.20
  -9   1  11   -1.40    1.60
  -9   1  11   -1.40    1.60
  -9   1  11   -0.50    1.50
  10  -1 -11    1.80    2.70
  10  -1 -11    5.60    2.60
 -10   1  11    3.60    2.00
 -10   1  11    5.50    2.20
 -10   1  11    4.70    1.90
  11  -1 -11    3.00    2.60
 -11   1  11    1.40    1.80
 -11   1  11    5.70    2.30
  12  -1 -11   -3.20    2.20
 -12   1  11    0.90    1.90
 -12   1  11    1.30    2.10
  13  -1 -11    6.00    3.30
 -13   1  11    4.10    3.00
 -13   1  11    1.40    2.00
  -5  -1 -12   -0.30    2.50
  -5  -1 -12   -1.10    2.80
  -5  -1 -12   -2.00    2.80
   5   1  12   -1.50    2.30
   5   1  12    1.50    2.30
   5   1  12    0.20    2.50
  -4  -1 -12   -0.30    2.40
  -4  -1 -12    5.50    2.90
  -4  -1 -12    1.10    2.80
   4   1  12   -0.90    2.30
   4   1  12    2.80    2.20
  -3  -1 -12    0.80    2.70
  -3  -1 -12   -0.70    2.50
  -3  -1 -12    0.20    2.70
  -3  -1 -12   -2.70    2.00
   3   1  12   -1.90    2.00
   3   1  12   -0.60    1.90
  -2  -1 -12    7.60    2.90
  -2  -1 -12   11.00    3.40
  -2  -1 -12   14.70    3.70
   2   1  12   13.00    3.20
   2   1  12   14.50    3.00
  -1  -1 -12    1.70    2.00
  -1  -1 -12    3.40    2.60
  -1  -1 -12    3.00    2.80
   1   1  12    1.20    2.10
   1   1  12    1.00    2.20
   1   1  12    0.40    1.90
   0  -1 -12    1.00    2.50
   0  -1 -12    3.90    2.50
   0  -1 -12    1.90    2.30
   0   1  12    2.70    1.90
   0   1  12    2.90    2.50
   0   1  12    0.90    2.10
   1  -1 -12   -0.70    2.00
   1  -1 -12    5.70    2.50
   1  -1 -12    8.50    3.20
  -1   1  12    5.60    2.30
  -1   1  12    5.50    2.10
  -1   1  12    2.20    2.30
   2  -1 -12   95.49    9.20
   2  -1 -12   82.39    8.80
   2  -1 -12   80.09    8.30
   2  -1 -12   93.19    8.90
  -2   1  12   95.19    8.50
  -2   1  12   95.99    8.70
  -2   1  12   86.49    8.60
   3  -1 -12   -1.70    1.40
   3  -1 -12   -0.50    2.00
   3  -1 -12   -3.00    1.40
   3  -1 -12    2.80    2.50
  -3   1  12    0.30    2.10
  -3   1  12    4.20    2.20
  -3   1  12    4.30    1.90
   4  -1 -12    9.00    2.80
   4  -1 -12    0.70    2.40
   4  -1 -12    2.90    2.00
   4  -1 -12    2.60    1.80
  -4   1  12    7.00    2.30
  -4   1  12    1.60    1.90
  -4   1  12    1.90    1.80
   5  -1 -12    8.00    2.70
   5  -1 -12    2.10    2.00
   5  -1 -12    1.60    2.40
  -5   1  12    2.90    2.00
  -5   1  12    2.50    1.90
  -5   1  12    5.80    2.20
   6  -1 -12    4.50    2.70
   6  -1 -12    8.30    2.50
   6  -1 -12   12.50    3.00
  -6   1  12    9.50    2.40
  -6   1  12    9.70    2.60
  -6   1  12    7.50    2.10
  -6   1  12   11.70    2.20
   7  -1 -12    3.40    2.20
   7  -1 -12    4.70    2.70
  -7   1  12    5.90    2.00
  -7   1  12    3.30    2.00
  -7   1  12    4.20    2.00
   8  -1 -12   18.10    4.00
   8  -1 -12   27.40    4.10
  -8   1  12   28.90    3.40
  -8   1  12   25.90    3.30
  -8   1  12   20.40    3.30
   9  -1 -12   -1.30    2.20
   9  -1 -12   -3.10    1.90
  -9   1  12    2.30    2.00
  -9   1  12   -3.20    1.50
  10  -1 -12    0.70    1.90
  10  -1 -12    4.50    3.10
 -10   1  12    2.50    1.90
  11  -1 -12    4.70    2.70
 -11   1  12   -2.20    1.70
  12  -1 -12   -3.40    2.50
 -12   1  12    2.20    1.70
  -4  -1 -13    2.50    2.80
  -4  -1 -13    0.30    3.30
  -4  -1 -13    5.60    3.70
   4   1  13   -1.40    2.50
   4   1  13    5.90    3.10
   4   1  13    0.80    2.30
  -3  -1 -13    5.10    3.30
  -3  -1 -13    6.20    3.00
  -3  -1 -13    4.30    3.20
   3   1  13    7.40    2.70
   3   1  13    3.50    2.50
  -2  -1 -13   -1.30    2.00
  -2  -1 -13    3.70    3.20
  -2  -1 -13    3.00    2.90
   2   1  13    1.40    2.40
   2   1  13   -0.70    2.00
  -1  -1 -13    6.70    2.70
  -1  -1 -13    7.00    3.10
  -1  -1 -13    2.90    3.10
   1   1  13    7.30    2.50
   1   1  13    5.30    2.90
   0  -1 -13   -0.60    2.30
   0  -1 -13    1.00    2.50
   0  -1 -13   -1.40    2.70
   0   1  13   -1.30    2.20
   0   1  13    1.80    2.10
   0   1  13   -0.30    2.30
   1  -1 -13   -0.20    2.20
   1  -1 -13    3.10    2.40
   1  -1 -13   -2.40    2.60
  -1   1  13   -0.10    1.80
  -1   1  13    2.80    2.20
  -1   1  13    1.60    2.30
   2  -1 -13   -4.00    1.90
   2  -1 -13    2.10    2.40
   2  -1 -13    2.50    3.00
  -2   1  13    3.30    1.80
  -2   1  13    0.00    2.30
  -2   1  13    1.00    2.30
   3  -1 -13    2.10    1.80
   3  -1 -13    5.30    2.70
   3  -1 -13    7.10    3.10
   3  -1 -13    3.20    1.90
  -3   1  13    3.30    1.90
  -3   1  13   -0.40    1.50
  -3   1  13   -0.40    2.20
   4  -1 -13    3.70    2.70
   4  -1 -13    8.30    3.20
   4  -1 -13    3.50    2.50
   4  -1 -13    4.20    2.10
  -4   1  13    8.50    2.70
  -4   1  13    4.30    2.40
  -4   1  13    7.40    2.30
   5  -1 -13   15.20    3.60
   5  -1 -13   15.40    3.10
   5  -1 -13   12.80    3.50
  -5   1  13   15.90    3.10
  -5   1  13   10.50    2.80
  -5   1  13   13.60    2.80
   6  -1 -13    0.80    2.40
   6  -1 -13    4.30    2.70
   6  -1 -13   -4.00    1.70
  -6   1  13    1.80    2.10
  -6   1  13   -3.00    1.20
  -6   1  13   -1.20    1.80
  -6   1  13   -1.80    1.80
   7  -1 -13    2.70    2.30
   7  -1 -13    1.70    2.60
  -7   1  13    4.90    2.10
  -7   1  13    0.60    1.90
  -7   1  13    4.60    2.40
   8  -1 -13    5.30    2.70
   8  -1 -13   13.60    3.40
  -8   1  13   11.30    2.50
  -8   1  13    4.40    2.20
   9  -1 -13    1.70    2.50
   9  -1 -13    3.00    2.70
  -9   1  13    2.50    2.10
  10  -1 -13    3.70    3.20
  10  -1 -13    0.00    2.70
 -10   1  13    2.80    2.10
  11  -1 -13   -2.20    2.60
 -11   1  13   -3.10    1.80
  12  -1 -13   -1.20    2.80
 -12   1  13   -4.40    1.80
  -2  -1 -14    0.60    2.50
  -2  -1 -14    1.00    3.20
  -2  -1 -14   -2.80    3.00
   2   1  14    0.80    3.10
   2   1  14    4.00    2.90
   2   1  14   -0.30    2.40
  -1  -1 -14    1.80    3.00
  -1  -1 -14    1.40    2.50
  -1  -1 -14   -1.20    3.00
   1   1  14   -0.80    1.60
   1   1  14   -4.00    2.40
   0  -1 -14   -2.50    2.80
   0  -1 -14    2.80    2.70
   0  -1 -14    4.10    2.90
   0   1  14    0.00    2.60
   0   1  14    2.20    2.30
   1  -1 -14   -2.80    2.30
   1  -1 -14   -1.90    2.20
   1  -1 -14    3.30    2.30
  -1   1  14    0.80    2.40
  -1   1  14    0.30    2.10
   2  -1 -14    2.00    2.70
   2  -1 -14    2.60    3.00
   2  -1 -14    1.10    2.60
  -2   1  14   -1.80    2.10
  -2   1  14   -1.50    2.30
   3  -1 -14    2.70    3.20
   3  -1 -14   -1.00    2.40
   3  -1 -14    5.30    2.80
  -3   1  14   -0.60    2.40
  -3   1  14   -3.90    2.00
   4  -1 -14    7.10    3.30
   4  -1 -14   10.40    3.00
   4  -1 -14    7.10    3.20
  -4   1  14   10.60    2.80
  -4   1  14    7.10    2.90
  -4   1  14    7.60    2.90
   5  -1 -14    1.00    2.70
   5  -1 -14    0.00    2.10
   5  -1 -14    1.70    3.00
  -5   1  14   -0.50    2.20
  -5   1  14   -0.90    2.30
  -5   1  14    6.80    2.90
   6  -1 -14    3.20    2.80
   6  -1 -14   -0.50    2.10
   6  -1 -14   13.20    3.80
  -6   1  14    0.70    2.30
  -6   1  14    3.90    2.40
  -6   1  14    3.40    2.30
   7  -1 -14   -4.40    1.90
   7  -1 -14   -2.40    2.50
  -7   1  14    0.20    2.20
  -7   1  14   -0.90    2.10
   8  -1 -14    3.00    2.50
   8  -1 -14    2.20    2.80
  -8   1  14   -2.30    2.10
  -8   1  14    1.80    2.40
   9  -1 -14    4.70    3.00
   9  -1 -14    3.70    3.40
  -9   1  14    2.20    2.40
  10  -1 -14   -2.60    2.50
  10  -1 -14    2.80    3.20
 -10   1  14   -0.70    2.00
  11  -1 -14   -0.30    3.50
  11  -1 -14   -3.00    2.60
 -11   1  14    4.90    2.30
   0  -1 -15    2.50    3.80
   0  -1 -15    8.10    3.70
   0  -1 -15   -0.60    2.60
   0   1  15    3.40    2.90
   0   1  15    1.70    3.00
   0   1  15   -0.80    2.40
   1  -1 -15    6.40    4.00
   1  -1 -15    2.00    2.90
   1  -1 -15    7.10    3.70
  -1   1  15    4.30    3.20
  -1   1  15    9.40    3.40
  -1   1  15    4.50    3.30
   2  -1 -15    2.20    3.40
   2  -1 -15    2.80    2.80
   2  -1 -15    3.60    3.20
  -2   1  15    2.30    2.70
  -2   1  15    1.80    2.20
  -2   1  15   -3.70    2.40
   3  -1 -15   -0.20    2.70
   3  -1 -15    3.90    3.70
   3  -1 -15   -0.50    2.50
  -3   1  15    0.20    2.60
  -3   1  15    2.30    2.80
  -3   1  15    4.10    2.90
   4  -1 -15   -0.90    3.20
   4  -1 -15    0.60    3.00
  -4   1  15   -2.80    2.50
  -4   1  15    0.70    2.50
  -4   1  15    0.30    1.90
   5  -1 -15    2.80    3.20
   5  -1 -15    0.30    3.80
   5  -1 -15    0.70    2.10
  -5   1  15    5.10    2.70
  -5   1  15   -0.10    2.50
  -5   1  15    5.80    2.90
   6  -1 -15    4.00    3.90
   6  -1 -15    1.00    2.80
   6  -1 -15   -2.70    2.10
  -6   1  15    0.00    2.50
  -6   1  15   -1.10    2.50
  -6   1  15    1.30    2.50
   7  -1 -15    2.90    3.00
   7  -1 -15    1.00    2.90
  -7   1  15   -3.60    2.30
  -7   1  15    4.00    2.70
   8  -1 -15    7.70    3.60
   8  -1 -15    0.30    2.80
  -8   1  15    2.70    2.50
  -8   1  15   -0.50    2.40
   9  -1 -15    1.60    2.90
   9  -1 -15   -1.40    2.80
  -9   1  15   -0.70    2.40
  -3   1  16    0.40    3.00
   4  -1 -16    2.10    3.90
   4  -1 -16    1.50    3.10
  -4   1  16    5.30    3.30
  -4   1  16    2.30    3.10
  -4   1  16   -2.90    2.90
   5  -1 -16    2.80    3.70
   5  -1 -16   -4.10    3.50
  -5   1  16    0.20    2.90
  -5   1  16   -1.60    2.80
  -5   1  16   -1.00    2.80
   6  -1 -16    0.30    3.50
   6  -1 -16    4.70    3.90
   6  -1 -16   -1.10    3.20
  -6   1  16   -4.30    2.70
  -6   1  16    0.10    2.50
  -6   1  16   -0.50    2.80
  -6  -2  16    4.00    2.90
  -6  -2  16    0.60    3.00
  -6  -2  16   -4.40    2.70
   6   2 -16    0.00    3.50
   6   2 -16    4.80    3.10
  -5  -2  16   -3.80    2.70
  -5  -2  16   -4.60    2.70
  -5  -2  16    4.30    3.10
   5   2 -16    2.50    3.50
   5   2 -16   -3.50    3.40
   5   2 -16    0.30    2.50
  -4  -2  16    0.90    3.20
  -4  -2  16   -2.10    2.80
  -4  -2  16    0.10    2.90
   4   2 -16    1.00    3.30
   4   2 -16   -0.40    3.70
  -3  -2  16   -5.90    2.40
  -9  -2  15   -6.30    2.10
  -9  -2  15   -0.50    2.40
   9   2 -15    2.90    3.40
   9   2 -15    3.80    3.30
  -8  -2  15   13.60    2.80
  -8  -2  15   12.80    3.60
   8   2 -15    8.50    3.40
   8   2 -15   13.80    4.20
  -7  -2  15    3.70    2.80
  -7  -2  15    0.40    2.40
   7   2 -15    2.10    3.60
   7   2 -15    0.30    2.60
  -6  -2  15    4.20    2.80
  -6  -2  15   -3.60    2.40
  -6  -2  15   -1.80    2.30
   6   2 -15   -1.40    3.20
   6   2 -15    3.20    3.20
   6   2 -15   -2.60    2.20
  -5  -2  15    1.70    2.70
  -5  -2  15    6.00    3.00
  -5  -2  15    5.00    2.90
   5   2 -15    1.00    2.50
   5   2 -15    2.50    2.50
   5   2 -15    5.70    3.70
  -4  -2  15    2.30    2.80
  -4  -2  15    0.30    2.70
  -4  -2  15    9.70    3.40
   4   2 -15    3.80    3.60
   4   2 -15    4.50    3.20
   4   2 -15    4.60    2.50
  -3  -2  15   -2.00    2.50
  -3  -2  15   -3.30    2.30
  -3  -2  15    0.40    2.70
   3   2 -15   -2.10    2.50
   3   2 -15   -0.90    2.40
   3   2 -15    0.60    3.50
  -2  -2  15    4.80    3.10
  -2  -2  15   -1.50    2.60
  -2  -2  15    3.30    2.90
   2   2 -15    0.80    3.10
   2   2 -15    0.30    2.60
   2   2 -15    5.50    3.80
  -1  -2  15    6.80    3.20
  -1  -2  15   -1.10    2.60
  -1  -2  15    0.40    2.90
   1   2 -15   -1.70    3.00
   1   2 -15   -1.20    2.50
   1   2 -15    3.50    3.90
   0  -2  15   -1.50    2.30
   0  -2  15   -6.10    2.60
   0  -2  15    1.10    3.10
   0   2 -15   -4.20    2.90
   0   2 -15   -2.10    3.40
   0   2 -15   -3.00    2.20
 -11  -2  14    1.40    2.40
  11   2 -14   -0.80    2.90
 -10  -2  14    2.10    2.40
  10   2 -14   -0.10    2.80
  10   2 -14    2.80    3.30
  -9  -2  14   -2.50    2.10
  -9  -2  14   -1.60    2.10
   9   2 -14   -0.10    2.80
   9   2 -14   -1.60    2.50
  -8  -2  14   -0.90    2.10
  -8  -2  14   -0.40    2.20
   8   2 -14   -2.70    2.30
   8   2 -14    0.70    2.90
  -7  -2  14   11.10    2.90
  -7  -2  14   11.60    2.90
   7   2 -14    9.40    3.70
   7   2 -14   12.40    3.60
  -6  -2  14   39.20    4.70
  -6  -2  14   37.00    5.00
  -6  -2  14   32.10    4.30
   6   2 -14   33.00    5.10
   6   2 -14   18.60    4.60
   6   2 -14   23.00    4.40
  -5  -2  14    3.00    2.40
  -5  -2  14   -1.10    2.10
  -5  -2  14    0.60    2.30
   5   2 -14   -2.20    1.90
   5   2 -14   -0.20    3.00
   5   2 -14    1.50    2.90
  -4  -2  14    1.60    2.50
  -4  -2  14    2.90    2.50
  -4  -2  14    3.30    2.50
   4   2 -14    3.50    3.00
   4   2 -14   -0.40    1.90
   4   2 -14    2.70    2.70
  -3  -2  14   -0.70    1.80
  -3  -2  14    1.30    2.30
  -3  -2  14    1.90    2.40
   3   2 -14    0.20    1.90
   3   2 -14   -0.40    2.90
   3   2 -14   -2.10    2.40
  -2  -2  14   -2.70    2.40
  -2  -2  14    3.70    2.60
  -2  -2  14    0.70    2.30
   2   2 -14   -2.20    3.00
   2   2 -14    0.90    2.10
   2   2 -14   -2.00    2.20
   2   2 -14   -1.80    1.60
  -1  -2  14   -2.00    2.30
  -1  -2  14    1.80    2.70
  -1  -2  14   -2.30    2.20
   1   2 -14   -0.90    2.30
   1   2 -14   -1.90    2.60
   1   2 -14   -1.20    3.00
   0  -2  14    0.60    2.20
   0  -2  14    2.00    2.60
   0  -2  14   -2.50    2.60
   0   2 -14    7.60    3.30
   0   2 -14    2.40    3.30
   0   2 -14    3.80    2.80
   1  -2  14    4.40    3.00
   1  -2  14   -0.90    2.70
   1  -2  14    0.30    2.20
  -1   2 -14   -1.70    2.20
  -1   2 -14    3.20    3.50
  -1   2 -14   -7.20    2.60
   2  -2  14    0.60    2.30
   2  -2  14    2.60    2.90
   2  -2  14   -3.10    2.60
  -2   2 -14   -0.70    2.40
  -2   2 -14   -4.30    3.10
  -2   2 -14   -1.50    3.00
 -12  -2  13    1.30    2.20
  12   2 -13    0.80    3.10
 -11  -2  13    1.30    2.20
  11   2 -13   -3.70    2.50
 -10  -2  13   -2.90    1.70
  10   2 -13    2.00    2.90
  10   2 -13   -1.10    2.60
  -9  -2  13    5.20    2.20
  -9  -2  13    1.50    2.10
   9   2 -13    8.20    3.10
   9   2 -13   11.30    3.20
  -8  -2  13    9.10    2.70
  -8  -2  13    7.40    2.10
   8   2 -13    7.20    3.10
   8   2 -13    9.30    3.10
  -7  -2  13    0.30    1.90
  -7  -2  13   -1.70    2.10
  -7  -2  13    1.50    2.10
   7   2 -13    2.80    2.50
   7   2 -13    1.00    3.70
   7   2 -13   -1.50    2.20
  -6  -2  13    7.50    2.60
  -6  -2  13    5.60    2.20
  -6  -2  13    4.60    2.30
  -6  -2  13    6.00    2.40
   6   2 -13    5.60    3.00
   6   2 -13    4.90    2.60
   6   2 -13    9.60    3.10
  -5  -2  13    6.30    2.10
  -5  -2  13    3.60    2.20
  -5  -2  13    8.60    2.60
  -5  -2  13    7.20    2.60
   5   2 -13    4.90    2.40
   5   2 -13    6.40    2.60
   5   2 -13    4.30    2.80
  -4  -2  13   16.10    3.20
  -4  -2  13   11.90    3.10
  -4  -2  13   14.80    2.80
  -4  -2  13   11.50    2.60
   4   2 -13   15.20    3.30
   4   2 -13   12.30    3.50
   4   2 -13    7.50    3.10
  -3  -2  13    0.60    1.80
  -3  -2  13    3.50    2.10
  -3  -2  13   -1.00    1.60
  -3  -2  13   -2.40    2.10
   3   2 -13    0.80    1.90
   3   2 -13    4.30    2.90
   3   2 -13   -0.30    2.20
  -2  -2  13    1.30    2.00
  -2  -2  13    4.60    2.50
  -2  -2  13    5.20    2.50
  -2  -2  13    5.70    2.50
   2   2 -13   -0.10    2.20
   2   2 -13    5.90    2.60
   2   2 -13    3.30    3.00
   2   2 -13    3.10    2.00
  -1  -2  13   -1.20    2.30
  -1  -2  13    0.40    2.40
  -1  -2  13   -0.30    2.20
  -1  -2  13   -0.30    1.80
   1   2 -13   -0.50    1.50
   1   2 -13   -2.20    2.60
   1   2 -13   -4.20    2.00
   1   2 -13    0.10    2.20
   0  -2  13    2.90    2.50
   0  -2  13   -2.80    2.00
   0  -2  13    0.10    1.90
   0  -2  13   -2.30    2.10
   0   2 -13   -1.10    2.50
   0   2 -13   -4.00    1.90
   0   2 -13   -1.70    2.50
   1  -2  13   13.70    3.40
   1  -2  13    9.00    2.90
   1  -2  13    9.00    3.10
   1  -2  13    7.40    2.50
  -1   2 -13    8.50    3.50
  -1   2 -13    7.80    2.80
  -1   2 -13   11.10    3.30
   2  -2  13    5.00    2.50
   2  -2  13   -0.70    1.90
   2  -2  13    2.30    2.60
  -2   2 -13    0.30    2.30
  -2   2 -13   -1.40    2.80
  -2   2 -13    2.70    2.40
   3  -2  13   -2.70    2.50
   3  -2  13    1.00    2.20
   3  -2  13    1.00    2.60
  -3   2 -13   -2.90    2.70
  -3   2 -13    2.50    3.20
  -3   2 -13    0.40    2.20
   4  -2  13    3.00    2.50
   4  -2  13   -1.90    2.70
   4  -2  13    5.20    3.00
  -4   2 -13    0.70    3.20
  -4   2 -13    3.70    3.60
 -12  -2  12    2.10    1.90
  12   2 -12    2.20    2.90
 -11  -2  12    2.00    2.10
  11   2 -12    3.70    2.80
 -10  -2  12    1.60    1.90
 -10  -2  12   -3.10    1.80
  10   2 -12    3.50    3.70
  10   2 -12    1.40    2.40
  -9  -2  12    5.90    2.10
  -9  -2  12    5.10    2.10
  -9  -2  12    8.00    2.30
   9   2 -12    8.10    2.80
   9   2 -12    6.50    2.90
  -8  -2  12   11.90    2.60
  -8  -2  12   11.50    2.60
  -8  -2  12   10.70    2.40
   8   2 -12   10.10    3.10
   8   2 -12   13.90    3.10
  -7  -2  12   11.00    2.40
  -7  -2  12    6.20    2.20
  -7  -2  12    8.30    3.20
  -7  -2  12    7.10    2.40
   7   2 -12    7.60    2.90
   7   2 -12    5.90    2.80
   7   2 -12    5.70    2.50
  -6  -2  12    2.50    1.90
  -6  -2  12    4.90    2.40
  -6  -2  12    2.00    1.50
  -6  -2  12    2.00    1.60
   6   2 -12    1.60    2.40
   6   2 -12   -1.30    1.90
   6   2 -12    3.90    2.60
  -5  -2  12    7.50    2.30
  -5  -2  12    2.70    2.00
  -5  -2  12    4.70    2.40
  -5  -2  12    4.60    2.20
   5   2 -12    3.00    2.10
   5   2 -12    5.90    2.70
   5   2 -12    6.00    2.60
  -4  -2  12   11.60    2.50
  -4  -2  12    5.90    2.40
  -4  -2  12   10.30    2.90
  -4  -2  12   14.10    2.80
   4   2 -12    9.90    2.60
   4   2 -12   10.60    3.00
   4   2 -12   10.70    3.20
  -3  -2  12   -0.70    1.50
  -3  -2  12    4.20    2.30
  -3  -2  12    2.20    2.20
  -3  -2  12    0.30    1.80
   3   2 -12   -0.60    2.20
   3   2 -12    1.60    2.40
   3   2 -12    2.70    1.80
   3   2 -12   -0.20    2.20
  -2  -2  12   16.70    3.50
  -2  -2  12   25.50    3.30
  -2  -2  12   20.70    3.40
  -2  -2  12   17.90    3.50
   2   2 -12   22.40    3.40
   2   2 -12   23.00    3.70
   2   2 -12   11.40    3.30
   2   2 -12   22.80    4.10
  -1  -2  12    1.10    2.20
  -1  -2  12   -0.80    1.60
  -1  -2  12    1.80    1.70
  -1  -2  12    0.90    2.00
   1   2 -12    1.20    2.20
   1   2 -12   -3.10    2.20
   1   2 -12    1.40    2.30
   1   2 -12   -1.60    1.40
   0  -2  12    6.40    2.60
   0  -2  12    5.50    2.60
   0  -2  12    5.00    2.30
   0  -2  12    4.30    2.10
   0   2 -12    3.20    2.50
   0   2 -12    2.10    2.20
   0   2 -12    6.30    3.00
   0   2 -12    6.10    2.10
   1  -2  12    0.80    2.30
   1  -2  12    5.80    2.20
   1  -2  12   -0.90    2.00
   1  -2  12    1.50    2.10
  -1   2 -12    5.00    2.20
  -1   2 -12   -0.60    2.60
  -1   2 -12    0.50    2.00
   2  -2  12    4.20    2.10
   2  -2  12    6.50    2.30
   2  -2  12    9.80    3.10
   2  -2  12    3.20    2.40
  -2   2 -12    7.70    2.90
  -2   2 -12    3.90    2.80
  -2   2 -12    4.10    2.60
   3  -2  12    3.40    2.60
   3  -2  12   -3.00    2.10
   3  -2  12    1.30    2.00
  -3   2 -12    0.40    2.20
  -3   2 -12    1.20    2.60
  -3   2 -12   -2.10    2.50
   4  -2  12    3.20    2.60
   4  -2  12    1.60    2.10
   4  -2  12    2.60    2.50
  -4   2 -12   -0.30    2.10
  -4   2 -12    2.00    2.90
  -4   2 -12    4.70    3.00
  -4   2 -12    2.20    2.50
   5  -2  12    0.90    2.20
   5  -2  12    0.90    2.60
   5  -2  12    6.20    2.90
  -5   2 -12   -0.70    3.10
  -5   2 -12    5.70    2.70
  -5   2 -12    2.00    3.10
 -13  -2  11   -0.20    1.70
  13   2 -11    7.80    5.40
  13   2 -11    4.30    3.10
 -12  -2  11    1.80    1.60
  12   2 -11   -1.10    2.50
 -11  -2  11    1.30    2.10
 -11  -2  11    5.20    1.80
  11   2 -11    4.90    2.70
 -10  -2  11    5.60    2.20
 -10  -2  11   11.90    2.40
 -10  -2  11    9.40    2.20
  10   2 -11    6.80    2.80
  -9  -2  11   -1.60    1.50
  -9  -2  11   -2.00    1.40
  -9  -2  11   -0.70    1.50
   9   2 -11    0.00    2.00
   9   2 -11    2.30    2.40
  -8  -2  11   22.00    3.60
  -8  -2  11   26.70    3.40
  -8  -2  11   38.20    3.60
   8   2 -11   23.90    4.30
   8   2 -11   29.10    4.20
  -7  -2  11    5.70    1.90
  -7  -2  11    6.20    1.90
  -7  -2  11    1.00    1.80
  -7  -2  11    7.30    2.20
   7   2 -11    4.20    2.10
   7   2 -11    2.60    2.30
   7   2 -11    3.80    2.20
  -6  -2  11    3.70    1.80
  -6  -2  11    4.70    1.80
  -6  -2  11    4.90    1.70
  -6  -2  11   10.80    2.40
   6   2 -11    9.30    2.70
   6   2 -11    3.20    2.10
   6   2 -11    4.90    2.50
  -5  -2  11   15.40    2.90
  -5  -2  11   17.10    3.00
  -5  -2  11   14.80    2.70
  -5  -2  11   13.00    2.30
   5   2 -11   18.90    3.20
   5   2 -11   16.70    3.10
   5   2 -11   18.50    3.50
  -4  -2  11   51.19    4.60
  -4  -2  11   36.00    5.00
  -4  -2  11   46.00    4.80
  -4  -2  11   38.40    4.90
   4   2 -11   38.40    5.00
   4   2 -11   43.40    5.40
   4   2 -11   38.50    5.30
  -3  -2  11    3.20    2.20
  -3  -2  11    7.30    2.20
  -3  -2  11    3.00    1.60
  -3  -2  11    8.20    2.00
   3   2 -11    8.60    2.50
   3   2 -11    5.40    2.60
   3   2 -11    7.20    2.50
   3   2 -11    6.30    2.00
  -2  -2  11    0.80    1.40
  -2  -2  11   -0.50    1.90
  -2  -2  11    1.70    1.60
  -2  -2  11    2.40    2.10
   2   2 -11    1.00    2.00
   2   2 -11   -1.20    1.40
   2   2 -11    1.10    1.90
   2   2 -11   -1.70    2.20
  -1  -2  11   10.90    2.70
  -1  -2  11    5.40    2.50
  -1  -2  11    9.90    2.10
  -1  -2  11    6.40    2.30
   1   2 -11    6.00    2.50
   1   2 -11    7.20    2.50
   1   2 -11    3.80    2.80
   1   2 -11   11.60    2.30
   0  -2  11    3.10    1.70
   0  -2  11    4.50    2.20
   0  -2  11    5.80    2.30
   0  -2  11    4.50    2.30
   0   2 -11    1.50    1.50
   0   2 -11    7.30    2.60
   0   2 -11    1.40    2.50
   0   2 -11    0.30    2.00
   1  -2  11    0.20    2.00
   1  -2  11    0.70    2.10
   1  -2  11   -0.20    1.90
   1  -2  11    0.50    1.60
  -1   2 -11    0.40    1.40
  -1   2 -11   -1.80    1.70
  -1   2 -11    2.30    2.40
  -1   2 -11    0.00    2.40
   2  -2  11   -1.00    2.10
   2  -2  11   -2.30    1.90
   2  -2  11   -0.10    1.50
   2  -2  11    5.90    2.00
  -2   2 -11    2.30    2.10
  -2   2 -11    6.20    2.90
  -2   2 -11    1.20    2.30
   3  -2  11    1.40    1.90
   3  -2  11    3.60    2.40
   3  -2  11    1.30    2.20
   3  -2  11   -3.60    1.80
  -3   2 -11   -0.60    2.20
  -3   2 -11   -2.20    1.90
  -3   2 -11   -1.30    1.90
  -3   2 -11    2.10    2.50
   4  -2  11    8.40    2.30
   4  -2  11    8.10    2.70
   4  -2  11    6.50    2.70
  -4   2 -11    4.20    2.50
  -4   2 -11   11.00    3.20
  -4   2 -11    3.90    2.30
  -4   2 -11   -2.30    2.50
   5  -2  11    0.10    2.30
   5  -2  11    3.20    2.50
   5  -2  11    1.40    1.90
  -5   2 -11   -3.30    2.40
  -5   2 -11   -1.20    2.20
  -5   2 -11   -0.70    2.40
   6  -2  11    7.30    2.60
   6  -2  11    8.00    3.20
   6  -2  11   -2.10    2.40
  -6   2 -11   10.60    3.40
  -6   2 -11    4.20    2.80
  -6   2 -11   -3.80    2.80
 -13  -2  10    6.90    4.60
 -13  -2  10    2.00    1.80
  13   2 -10   -3.10    2.70
  13   2 -10   -0.80    2.80
 -12  -2  10    1.30    2.60
 -12  -2  10   -0.40    1.70
 -12  -2  10   -1.80    1.50
  12   2 -10   -3.00    2.20
  12   2 -10    0.10    2.50
 -11  -2  10    4.10    2.20
 -11  -2  10    1.10    1.80
 -11  -2  10   -2.50    1.50
  11   2 -10    1.20    2.30
  11   2 -10    6.20    2.70
 -10  -2  10    1.20    1.60
 -10  -2  10    1.20    1.50
 -10  -2  10   -3.00    1.40
 -10  -2  10    2.90    1.90
  10   2 -10   -0.20    2.20
  10   2 -10    2.60    2.10
  -9  -2  10   10.60    2.20
  -9  -2  10   11.90    2.40
  -9  -2  10    7.40    2.20
  -9  -2  10   11.50    2.10
   9   2 -10   16.20    3.20
   9   2 -10    7.40    2.30
   9   2 -10   11.30    2.70
  -8  -2  10    4.40    1.80
  -8  -2  10    2.60    1.60
  -8  -2  10    3.20    1.70
  -8  -2  10   -1.40    1.40
   8   2 -10    5.30    2.00
   8   2 -10    1.10    1.90
   8   2 -10    8.80    2.50
  -7  -2  10   12.70    3.50
  -7  -2  10   14.80    2.30
  -7  -2  10   14.40    2.30
  -7  -2  10   12.90    2.50
  -7  -2  10   12.20    2.40
   7   2 -10   16.20    2.90
   7   2 -10   16.40    2.90
   7   2 -10    8.20    2.70
  -6  -2  10    3.80    1.30
  -6  -2  10    2.00    1.60
  -6  -2  10    5.40    1.70
  -6  -2  10    7.10    2.50
  -6  -2  10    3.80    1.70
   6   2 -10    2.00    2.10
   6   2 -10   -0.50    1.70
   6   2 -10    3.80    2.10
  -5  -2  10   27.90    3.20
  -5  -2  10   33.00    3.50
  -5  -2  10   22.30    3.30
  -5  -2  10   25.40    3.50
   5   2 -10   22.40    3.50
   5   2 -10   25.50    3.90
   5   2 -10   25.60    3.70
  -4  -2  10   -1.90    1.50
  -4  -2  10   -0.70    1.20
  -4  -2  10   -0.10    1.00
  -4  -2  10    2.60    1.60
   4   2 -10   -0.90    1.30
   4   2 -10   -2.70    1.50
   4   2 -10   -2.80    1.30
  -3  -2  10   -0.20    1.70
  -3  -2  10   -1.80    1.30
  -3  -2  10    0.00    1.60
  -3  -2  10    0.70    1.30
   3   2 -10   -2.00    1.60
   3   2 -10    0.70    2.00
   3   2 -10    0.20    1.30
   3   2 -10   -1.00    1.60
  -2  -2  10   64.69    6.10
  -2  -2  10   73.29    6.00
  -2  -2  10   64.29    6.30
  -2  -2  10   52.49    6.10
   2   2 -10   58.69    6.00
   2   2 -10   74.99    6.40
   2   2 -10   58.99    6.30
   2   2 -10   54.39    6.20
  -1  -2  10    6.00    1.70
  -1  -2  10    5.40    1.60
  -1  -2  10    2.10    1.90
   1   2 -10   10.50    2.30
   1   2 -10    4.90    1.80
   1   2 -10    3.20    2.30
   1   2 -10    4.30    2.00
   0  -2  10    1.10    1.70
   0  -2  10    0.70    1.40
   0  -2  10   -0.30    1.60
   0   2 -10   -1.60    2.00
   0   2 -10   -0.40    1.70
   0   2 -10    1.50    1.50
   0   2 -10    0.70    1.80
   1  -2  10    5.90    2.40
   1  -2  10    7.40    2.30
   1  -2  10   11.20    2.30
  -1   2 -10   11.20    2.60
  -1   2 -10    9.30    2.00
  -1   2 -10    9.10    2.90
  -1   2 -10    5.50    2.20
   2  -2  10   -1.50    1.80
   2  -2  10    1.20    1.40
   2  -2  10   -1.10    1.40
   2  -2  10    0.60    1.50
  -2   2 -10    1.10    1.80
  -2   2 -10    0.00    2.20
  -2   2 -10   -1.40    1.90
  -2   2 -10    0.20    1.30
  -2   2 -10   -1.70    1.60
   3  -2  10    1.10    2.00
   3  -2  10   -2.30    1.80
   3  -2  10    3.00    1.80
   3  -2  10    4.00    2.30
  -3   2 -10    0.10    1.70
  -3   2 -10    1.60    1.90
  -3   2 -10    2.40    2.30
  -3   2 -10    4.40    2.40
   4  -2  10   20.90    3.60
   4  -2  10   19.10    3.60
   4  -2  10   18.90    3.20
  -4   2 -10   22.00    3.70
  -4   2 -10   24.70    4.10
  -4   2 -10   17.80    3.40
  -4   2 -10   18.10    3.80
   5  -2  10    2.30    1.90
   5  -2  10    2.70    2.10
   5  -2  10    0.40    2.00
  -5   2 -10   -3.20    1.80
  -5   2 -10   -2.60    1.70
  -5   2 -10   -1.10    2.30
  -5   2 -10   -0.60    2.30
   6  -2  10    5.30    2.50
   6  -2  10    0.70    2.20
   6  -2  10    2.50    1.90
  -6   2 -10    7.50    3.10
  -6   2 -10    6.40    2.90
  -6   2 -10    0.50    2.80
   7  -2  10    5.20    2.70
   7  -2  10    2.50    2.10
  -7   2 -10    7.80    3.00
  -7   2 -10    6.00    3.30
 -14  -2   9   14.30    3.60
 -14  -2   9    7.60    2.40
  14   2  -9   11.40    3.90
  14   2  -9    5.90    3.20
 -13  -2   9    4.50    2.10
 -13  -2   9    2.70    2.40
  13   2  -9    5.30    2.90
  13   2  -9    2.50    2.90
 -12  -2   9    5.10    2.30
 -12  -2   9   -0.10    1.60
  12   2  -9    1.90    2.70
  12   2  -9    0.10    2.30
 -11  -2   9   42.20    5.00
 -11  -2   9   33.40    4.40
 -11  -2   9   34.80    4.40
  11   2  -9   41.50    5.30
  11   2  -9   44.00    5.30
 -10  -2   9    4.50    1.80
 -10  -2   9    9.70    2.30
 -10  -2   9    9.60    1.80
 -10  -2   9    3.60    1.90
  10   2  -9    8.90    2.60
  10   2  -9    5.40    2.40
  -9  -2   9    2.70    1.90
  -9  -2   9    1.30    1.20
  -9  -2   9    2.60    1.50
  -9  -2   9    3.60    1.50
   9   2  -9    3.60    2.10
   9   2  -9    2.60    2.10
   9   2  -9    2.30    2.00
  -8  -2   9    3.10    1.30
  -8  -2   9    2.00    1.40
  -8  -2   9    4.40    1.50
  -8  -2   9    3.90    1.60
   8   2  -9    2.60    1.90
   8   2  -9    4.50    1.90
   8   2  -9    4.80    2.00
  -7  -2   9    1.40    1.30
  -7  -2   9    0.70    1.20
  -7  -2   9   -0.30    1.10
  -7  -2   9    0.70    1.30
  -7  -2   9    1.60    2.10
   7   2  -9    1.20    1.70
   7   2  -9   -1.00    1.60
   7   2  -9   -0.60    1.40
   7   2  -9   -2.30    1.40
  -6  -2   9    2.80    1.30
  -6  -2   9    3.80    1.60
  -6  -2   9    3.90    1.30
  -6  -2   9    1.80    1.10
  -6  -2   9    2.70    1.50
   6   2  -9    0.40    1.50
   6   2  -9    2.60    1.80
   6   2  -9    2.00    1.40
   6   2  -9    2.50    1.40
  -5  -2   9    0.10    1.10
  -5  -2   9    2.90    1.10
  -5  -2   9    1.50    1.20
  -5  -2   9    1.80    1.50
  -5  -2   9   -0.10    1.30
   5   2  -9    0.50    1.00
   5   2  -9    4.00    1.80
   5   2  -9   -0.80    1.50
   5   2  -9    0.50    1.40
  -4  -2   9    8.00    1.70
  -4  -2   9    3.60    1.50
  -4  -2   9    5.90    1.80
  -4  -2   9    8.50    1.30
  -4  -2   9    5.80    1.50
   4   2  -9    7.20    2.00
   4   2  -9    4.20    1.70
   4   2  -9    4.50    1.90
   4   2  -9    6.40    1.20
  -3  -2   9    0.40    0.80
  -3  -2   9    0.70    0.80
  -3  -2   9   -1.70    1.30
  -3  -2   9    0.00    1.20
  -3  -2   9    1.00    1.40
   3   2  -9    0.90    1.40
   3   2  -9    3.30    1.70
   3   2  -9    3.30    1.80
   3   2  -9   -0.10    1.20
  -2  -2   9   11.30    2.20
  -2  -2   9   13.50    1.70
  -2  -2   9   14.10    2.00
  -2  -2   9   11.90    2.30
   2   2  -9   14.70    2.40
   2   2  -9   10.60    2.60
   2   2  -9    9.20    2.30
   2   2  -9   13.20    2.20
  -1  -2   9    2.60    1.20
  -1  -2   9    3.50    1.00
  -1  -2   9    6.40    1.70
  -1  -2   9    1.40    1.60
   1   2  -9    1.10    1.10
   1   2  -9    2.90    1.90
   1   2  -9    3.00    1.60
   1   2  -9    0.40    1.20
   0  -2   9    9.20    2.20
   0  -2   9    7.50    1.80
   0  -2   9    8.80    2.00
   0  -2   9   11.40    1.70
   0   2  -9    8.30    2.10
   0   2  -9    6.00    1.60
   0   2  -9   10.70    2.60
   0   2  -9    8.60    2.20
   1  -2   9    5.80    1.30
   1  -2   9    4.10    1.40
   1  -2   9    2.30    1.70
   1  -2   9    2.80    1.70
  -1   2  -9    4.50    1.90
  -1   2  -9    2.20    1.30
  -1   2  -9    2.00    1.70
  -1   2  -9    6.70    2.40
  -1   2  -9    5.80    1.80
   2  -2   9   14.10    2.60
   2  -2   9   15.40    2.30
   2  -2   9    6.80    2.30
   2  -2   9   10.70    2.30
  -2   2  -9   11.40    2.40
  -2   2  -9   13.50    2.70
  -2   2  -9   10.80    2.10
  -2   2  -9   14.20    2.90
  -2   2  -9   15.90    2.80
   3  -2   9   -0.80    1.70
   3  -2   9    0.80    1.40
   3  -2   9    3.50    2.20
   3  -2   9    1.60    1.50
  -3   2  -9   -1.00    1.50
  -3   2  -9   -0.20    1.50
  -3   2  -9    3.30    1.80
  -3   2  -9   -1.50    1.90
  -3   2  -9    0.20    1.10
  -3   2  -9    2.50    1.70
   4  -2   9    1.60    1.60
   4  -2   9    0.40    1.80
   4  -2   9    3.40    1.70
   4  -2   9    1.90    1.80
   4  -2   9    0.70    1.90
  -4   2  -9    0.20    1.80
  -4   2  -9    0.80    1.70
  -4   2  -9    0.20    1.70
  -4   2  -9    0.40    2.10
  -4   2  -9    2.30    2.30
   5  -2   9    2.50    1.70
   5  -2   9    6.40    2.30
   5  -2   9    4.20    2.10
   5  -2   9    1.10    1.70
  -5   2  -9    6.70    2.50
  -5   2  -9    4.80    2.10
  -5   2  -9    5.20    2.20
  -5   2  -9    5.60    2.30
  -5   2  -9    7.80    2.70
   6  -2   9    1.10    1.70
   6  -2   9    5.20    2.00
   6  -2   9    3.30    2.10
   6  -2   9    3.60    2.30
  -6   2  -9    1.80    2.00
  -6   2  -9    0.30    2.50
  -6   2  -9    4.70    2.50
  -6   2  -9    5.00    2.60
   7  -2   9   -1.50    1.70
   7  -2   9   -0.90    1.90
   7  -2   9    1.20    1.80
  -7   2  -9   -5.60    2.10
  -7   2  -9   -1.20    2.20
  -7   2  -9    0.40    2.10
   8  -2   9   -1.20    1.80
   8  -2   9   -1.40    2.40
  -8   2  -9    0.80    2.30
 -14  -2   8    0.80    2.60
 -14  -2   8    3.00    1.90
  14   2  -8   -2.60    2.40
  14   2  -8   -1.90    2.40
 -13  -2   8    3.60    2.60
  13   2  -8    7.70    2.80
  13   2  -8    6.30    2.80
 -12  -2   8   22.20    3.50
 -12  -2   8   30.80    4.40
  12   2  -8   32.20    4.50
  12   2  -8   35.10    4.50
 -11  -2   8    2.90    2.00
 -11  -2   8    1.10    1.50
 -11  -2   8    3.50    1.40
  11   2  -8    2.80    2.00
  11   2  -8    3.10    2.10
 -10  -2   8   11.60    1.90
 -10  -2   8   11.20    2.20
 -10  -2   8   10.50    2.20
 -10  -2   8   12.90    2.50
  10   2  -8   14.50    3.00
  10   2  -8   10.00    2.70
  -9  -2   8    6.40    1.70
  -9  -2   8    6.60    1.80
  -9  -2   8    9.50    1.80
  -9  -2   8    6.80    2.00
   9   2  -8    5.60    2.10
   9   2  -8    6.30    2.40
   9   2  -8    9.50    2.30
  -8  -2   8    5.50    1.60
  -8  -2   8    4.40    1.20
  -8  -2   8    3.50    1.40
  -8  -2   8    4.80    1.50
   8   2  -8    0.70    1.70
   8   2  -8   -0.40    1.40
   8   2  -8    1.30    1.30
  -7  -2   8    1.80    1.10
  -7  -2   8    1.40    1.10
  -7  -2   8    1.70    1.00
  -7  -2   8    1.40    1.20
   7   2  -8    0.50    1.40
   7   2  -8   -0.10    1.30
   7   2  -8    0.60    1.50
  -6  -2   8   14.60    1.90
  -6  -2   8   12.10    1.80
  -6  -2   8   10.10    2.00
  -6  -2   8   10.90    2.00
  -6  -2   8   13.60    1.80
   6   2  -8   13.90    2.50
   6   2  -8   11.20    1.90
   6   2  -8   11.80    2.30
   6   2  -8   12.40    2.10
  -5  -2   8    1.30    1.20
  -5  -2   8    0.70    1.00
  -5  -2   8    2.70    1.10
  -5  -2   8    0.40    1.10
  -5  -2   8    1.40    1.00
   5   2  -8    3.20    1.30
   5   2  -8   -0.40    1.40
   5   2  -8    0.50    1.00
   5   2  -8    0.80    1.20
  -4  -2   8  108.69   10.10
  -4  -2   8  129.59    9.80
  -4  -2   8  107.49   10.10
  -4  -2   8  120.09   10.00
  -4  -2   8  129.19    9.90
   4   2  -8  117.79   10.20
   4   2  -8  113.29    9.80
   4   2  -8  111.59   10.30
   4   2  -8  105.59   10.20
  -3  -2   8   84.99    7.40
  -3  -2   8   63.49    7.30
  -3  -2   8   93.99    7.20
  -3  -2   8   81.99    7.20
  -3  -2   8   92.99    6.90
   3   2  -8   71.79    7.40
   3   2  -8   83.39    7.50
   3   2  -8   76.49    6.90
   3   2  -8   79.79    7.30
  -2  -2   8    7.10    1.60
  -2  -2   8    6.80    1.10
  -2  -2   8    7.10    1.40
  -2  -2   8    6.70    1.80
   2   2  -8    7.10    1.70
   2   2  -8    6.50    1.60
   2   2  -8    6.10    1.00
   2   2  -8    5.30    1.60
   2   2  -8    4.70    1.70
  -1  -2   8  117.59    9.00
  -1  -2   8  103.69    9.20
  -1  -2   8  107.79    9.10
  -1  -2   8  112.39    8.70
   1   2  -8  108.79    9.20
   1   2  -8   98.49    9.20
   1   2  -8   96.29    9.00
   1   2  -8   85.69    8.60
   1   2  -8  110.79    9.50
   0  -2   8   71.29    5.80
   0  -2   8   65.29    6.10
   0  -2   8   68.79    6.00
   0  -2   8   64.69    6.20
   0   2  -8   62.39    5.90
   0   2  -8   66.19    6.20
   0   2  -8   61.39    6.20
   0   2  -8   60.69    5.90
   0   2  -8   64.69    6.40
   1  -2   8   14.00    2.40
   1  -2   8   17.10    2.60
   1  -2   8   18.40    2.40
   1  -2   8   17.70    2.20
  -1   2  -8   14.90    2.80
  -1   2  -8   12.30    2.30
  -1   2  -8   13.30    2.10
  -1   2  -8   18.30    2.50
  -1   2  -8   19.30    2.70
   2  -2   8   10.60    2.00
   2  -2   8   11.30    2.40
   2  -2   8   14.00    2.00
   2  -2   8   11.80    2.30
  -2   2  -8   13.70    2.20
  -2   2  -8   12.30    2.30
  -2   2  -8   12.30    2.40
  -2   2  -8   10.30    2.20
  -2   2  -8   10.30    2.50
  -2   2  -8   10.60    1.90
   3  -2   8   30.20    3.80
   3  -2   8   35.00    3.80
   3  -2   8   23.30    3.50
   3  -2   8   28.60    3.60
  -3   2  -8   30.10    3.50
  -3   2  -8   25.50    3.80
  -3   2  -8   31.40    3.90
  -3   2  -8   26.50    4.00
  -3   2  -8   28.40    3.80
  -3   2  -8   34.40    3.90
   4  -2   8   -0.20    1.30
   4  -2   8    3.30    1.60
   4  -2   8   -0.30    1.80
   4  -2   8    3.10    1.90
  -4   2  -8    1.10    1.60
  -4   2  -8    4.70    1.90
  -4   2  -8    3.30    2.10
  -4   2  -8    3.80    1.80
  -4   2  -8    2.50    1.40
  -4   2  -8    4.10    2.20
   5  -2   8   16.50    3.00
   5  -2   8   17.00    2.90
   5  -2   8   19.70    3.30
   5  -2   8   17.10    3.10
   5  -2   8   15.70    2.90
   5  -2   8   26.30    4.00
  -5   2  -8   25.60    3.80
  -5   2  -8   22.50    3.50
  -5   2  -8   21.60    3.60
  -5   2  -8   18.20    3.20
  -5   2  -8   21.10    3.30
   6  -2   8   -1.80    1.30
   6  -2   8   -0.30    1.50
   6  -2   8    1.10    1.90
   6  -2   8   -0.40    1.60
  -6   2  -8    0.40    1.80
  -6   2  -8    3.20    2.20
  -6   2  -8   -1.00    2.10
  -6   2  -8    0.40    1.80
   7  -2   8    0.80    1.60
   7  -2   8    2.40    2.10
   7  -2   8    3.20    1.90
  -7   2  -8    3.00    2.20
  -7   2  -8    7.80    2.60
  -7   2  -8    3.50    2.60
   8  -2   8    4.70    2.10
   8  -2   8    2.80    2.10
  -8   2  -8    8.20    2.80
  -8   2  -8    6.00    2.70
   9  -2   8   -0.40    1.90
   9  -2   8   -0.10    2.20
  -9   2  -8    1.90    2.80
  -9   2  -8    4.30    2.50
 -14  -2   7    1.70    2.60
 -14  -2   7    0.50    1.80
  14   2  -7    6.50    3.20
  14   2  -7   -2.20    2.20
 -13  -2   7    2.70    1.80
 -13  -2   7    0.20    2.30
  13   2  -7    5.20    2.50
  13   2  -7   -0.40    2.40
 -12  -2   7    2.80    1.80
 -12  -2   7    1.30    2.20
 -12  -2   7    2.00    2.70
  12   2  -7    2.20    1.90
  12   2  -7    2.00    2.80
  12   2  -7    2.80    2.20
 -11  -2   7    7.50    2.10
 -11  -2   7    7.00    2.00
 -11  -2   7    8.50    2.80
 -11  -2   7    9.90    2.50
  11   2  -7    5.00    2.40
  11   2  -7   10.60    2.60
  11   2  -7    8.00    2.60
 -10  -2   7    6.80    1.50
 -10  -2   7    4.80    1.60
 -10  -2   7    4.80    1.90
 -10  -2   7    5.90    2.30
 -10  -2   7    3.60    1.60
  10   2  -7    7.00    2.20
  10   2  -7    7.80    2.30
  10   2  -7    4.00    2.10
  -9  -2   7   10.90    2.00
  -9  -2   7   12.00    2.40
  -9  -2   7    8.50    2.10
  -9  -2   7   12.50    1.80
  -9  -2   7    8.90    1.90
   9   2  -7   12.30    2.40
   9   2  -7    9.10    2.20
   9   2  -7   11.10    2.40
  -8  -2   7   13.60    1.90
  -8  -2   7   16.80    1.90
  -8  -2   7   11.30    2.10
  -8  -2   7   10.50    1.90
  -8  -2   7   12.40    2.20
   8   2  -7    8.00    2.10
   8   2  -7   10.20    2.20
   8   2  -7   10.90    2.20
   8   2  -7    9.40    2.00
  -7  -2   7    5.60    1.40
  -7  -2   7    5.50    1.50
  -7  -2   7    4.20    1.50
  -7  -2   7    6.40    1.40
  -7  -2   7    5.10    1.20
   7   2  -7    3.90    1.40
   7   2  -7    7.20    1.80
   7   2  -7    5.60    1.60
   7   2  -7    7.30    1.60
  -6  -2   7   18.00    2.00
  -6  -2   7   15.60    1.90
  -6  -2   7   15.90    2.10
  -6  -2   7   11.80    2.00
  -6  -2   7   15.20    2.20
  -6  -2   7   13.90    2.00
   6   2  -7   13.20    2.30
   6   2  -7   16.10    2.20
   6   2  -7   16.50    2.40
   6   2  -7   15.80    2.10
   6   2  -7   18.40    2.30
  -5  -2   7  164.08   12.60
  -5  -2   7  158.68   12.60
  -5  -2   7  138.59   12.70
  -5  -2   7  153.68   12.60
  -5  -2   7  142.59   12.80
   5   2  -7  160.38   12.70
   5   2  -7  145.69   12.90
   5   2  -7  147.39   12.70
   5   2  -7  142.99   12.80
  -4  -2   7    0.40    0.80
  -4  -2   7    0.40    1.00
  -4  -2   7    1.10    0.90
  -4  -2   7   -0.10    0.70
   4   2  -7    1.00    0.70
   4   2  -7    0.40    1.20
   4   2  -7    0.60    1.10
   4   2  -7    0.60    1.00
  -3  -2   7   24.70    2.10
  -3  -2   7   21.50    2.50
  -3  -2   7   22.10    2.30
  -3  -2   7   21.10    2.60
  -3  -2   7   17.50    2.60
   3   2  -7   20.80    2.60
   3   2  -7   14.60    2.60
   3   2  -7   22.00    2.10
   3   2  -7   16.50    2.60
  -2  -2   7   50.39    4.90
  -2  -2   7   60.19    4.80
  -2  -2   7   50.59    5.00
  -2  -2   7   61.19    4.60
   2   2  -7   45.70    4.60
   2   2  -7   50.49    5.10
   2   2  -7   57.39    5.10
   2   2  -7   53.69    5.20
   2   2  -7   51.29    4.90
  -1  -2   7   38.60    3.50
  -1  -2   7   34.60    3.80
  -1  -2   7   38.60    3.30
  -1  -2   7   34.80    3.60
   1   2  -7   40.60    3.80
   1   2  -7   36.60    3.60
   1   2  -7   32.40    3.70
   1   2  -7   40.20    4.00
   1   2  -7   32.50    3.20
   0  -2   7    2.60    0.70
   0  -2   7    3.30    1.30
   0  -2   7    4.50    1.00
   0  -2   7    0.90    1.20
   0  -2   7    3.60    1.10
   0   2  -7    3.30    1.10
   0   2  -7    2.70    1.50
   0   2  -7    3.30    1.20
   0   2  -7    2.30    0.70
   0   2  -7    2.40    1.40
   1  -2   7    1.50    1.20
   1  -2   7    3.10    0.90
   1  -2   7    3.70    1.00
   1  -2   7    2.20    1.20
   1  -2   7    4.80    1.20
  -1   2  -7    3.30    1.00
  -1   2  -7    1.30    1.30
  -1   2  -7    3.70    1.20
  -1   2  -7    2.10    1.10
  -1   2  -7    3.40    1.20
  -1   2  -7    4.60    1.70
  -1   2  -7    3.40    1.00
   2  -2   7   16.50    2.40
   2  -2   7   20.20    2.60
   2  -2   7   16.10    2.30
   2  -2   7   16.90    2.20
   2  -2   7   16.40    2.10
  -2   2  -7   17.00    2.20
  -2   2  -7   15.00    2.40
  -2   2  -7   16.40    2.30
  -2   2  -7   12.30    2.30
  -2   2  -7   13.30    2.00
  -2   2  -7   15.90    2.20
  -2   2  -7   16.10    2.70
  -2   2  -7   15.70    2.50
   3  -2   7    2.80    1.60
   3  -2   7    4.00    1.30
   3  -2   7    4.10    1.30
   3  -2   7    6.90    1.60
   3  -2   7    4.20    1.50
   3  -2   7    3.30    1.30
  -3   2  -7    3.60    1.50
  -3   2  -7    4.60    1.60
  -3   2  -7    4.00    1.20
  -3   2  -7    3.40    1.40
  -3   2  -7    4.10    1.80
  -3   2  -7    2.70    1.50
  -3   2  -7    1.90    1.70
  -3   2  -7    5.50    1.50
  -3   2  -7    3.60    1.30
   4  -2   7   21.80    2.80
   4  -2   7   18.30    2.70
   4  -2   7   17.60    2.90
   4  -2   7   23.40    2.90
   4  -2   7   17.20    2.70
   4  -2   7   21.50    2.90
  -4   2  -7   25.10    2.80
  -4   2  -7   24.00    3.00
  -4   2  -7   21.60    3.00
  -4   2  -7   17.50    2.90
  -4   2  -7   13.30    2.40
  -4   2  -7   18.50    2.70
  -4   2  -7   13.30    2.90
  -4   2  -7   15.30    3.00
  -4   2  -7   22.10    3.10
   5  -2   7    5.70    1.70
   5  -2   7    3.80    1.90
   5  -2   7    1.80    1.70
   5  -2   7    2.90    1.70
   5  -2   7    4.40    1.80
   5  -2   7    5.50    2.00
   5  -2   7    4.00    1.90
   5  -2   7    2.70    1.60
   5  -2   7    2.60    1.60
  -5   2  -7    5.00    2.20
  -5   2  -7    5.40    2.00
  -5   2  -7    2.30    1.60
  -5   2  -7    2.60    1.60
  -5   2  -7    7.80    2.20
  -5   2  -7    5.40    1.60
  -5   2  -7    3.80    2.20
  -5   2  -7    6.10    2.20
   6  -2   7    2.10    1.70
   6  -2   7    3.10    2.00
   6  -2   7    1.80    1.60
   6  -2   7    0.50    1.70
   6  -2   7    2.90    1.90
  -6   2  -7    4.40    2.20
  -6   2  -7    4.90    2.10
  -6   2  -7    5.40    2.20
  -6   2  -7    1.00    1.70
  -6   2  -7    3.10    2.20
  -6   2  -7    6.00    2.50
   7  -2   7   -0.50    1.40
   7  -2   7    1.30    1.70
   7  -2   7   -2.00    1.70
   7  -2   7    3.60    2.10
  -7   2  -7    0.20    1.90
  -7   2  -7    0.40    1.70
  -7   2  -7    1.30    2.10
  -7   2  -7    0.90    2.20
   8  -2   7    2.10    1.70
   8  -2   7   -1.00    2.00
   8  -2   7   -0.20    1.80
  -8   2  -7   -1.70    1.80
  -8   2  -7    0.10    2.10
  -8   2  -7   -2.90    3.30
  -8   2  -7    1.70    2.30
   9  -2   7    5.00    2.10
   9  -2   7    3.70    2.30
   9  -2   7    7.60    2.90
  -9   2  -7    3.60    2.60
  -9   2  -7    0.60    2.20
  -9   2  -7    3.60    2.80
  10  -2   7    3.10    2.40
  10  -2   7    0.90    1.90
  10  -2   7    2.10    2.60
 -10   2  -7    2.30    2.40
 -10   2  -7    1.00    2.50
 -10   2  -7    1.40    2.90
 -14  -2   6    3.20    2.10
 -14  -2   6    2.60    2.70
 -14  -2   6    5.60    3.40
  14   2  -6    2.90    3.10
  14   2  -6    0.30    2.80
 -13  -2   6    3.10    2.00
 -13  -2   6    4.10    2.60
 -13  -2   6    7.40    3.20
  13   2  -6    5.90    2.40
  13   2  -6    5.20    2.80
  13   2  -6    5.10    2.90
 -12  -2   6    3.40    2.40
 -12  -2   6    0.70    2.50
 -12  -2   6    3.70    1.90
  12   2  -6    1.60    2.20
  12   2  -6    5.70    2.60
  12   2  -6    6.60    2.40
 -11  -2   6    1.10    1.90
 -11  -2   6    2.40    2.40
 -11  -2   6   -1.00    1.30
  11   2  -6    1.30    1.80
  11   2  -6    0.00    2.20
  11   2  -6   -0.60    1.50
 -10  -2   6   15.90    2.70
 -10  -2   6   15.80    2.50
 -10  -2   6   17.10    3.40
 -10  -2   6   21.20    2.80
 -10  -2   6   16.80    2.60
  10   2  -6   23.30    3.20
  10   2  -6   18.80    3.20
  10   2  -6   18.50    3.30
  -9  -2   6   22.00    2.40
  -9  -2   6   21.30    3.20
  -9  -2   6   16.60    2.70
  -9  -2   6   14.20    2.30
  -9  -2   6   17.70    2.50
   9   2  -6   15.40    2.90
   9   2  -6   18.70    2.80
   9   2  -6   21.30    3.00
  -8  -2   6    0.40    0.90
  -8  -2   6    0.70    0.90
  -8  -2   6    1.00    1.20
  -8  -2   6    2.10    1.60
  -8  -2   6    1.60    1.20
   8   2  -6   -2.00    1.20
   8   2  -6    1.00    1.30
   8   2  -6    0.80    1.30
   8   2  -6   -0.70    1.20
  -7  -2   6   -1.50    0.80
  -7  -2   6    1.50    1.30
  -7  -2   6   -0.20    0.90
  -7  -2   6    0.50    0.70
  -7  -2   6    0.60    0.90
   7   2  -6    1.20    1.00
   7   2  -6   -0.30    1.00
   7   2  -6    1.30    1.20
   7   2  -6   -0.30    1.20
  -6  -2   6   43.70    3.70
  -6  -2   6   36.40    3.60
  -6  -2   6   43.20    3.90
  -6  -2   6   39.00    3.80
  -6  -2   6   39.20    3.90
  -6  -2   6   45.20    3.90
   6   2  -6   38.90    4.10
   6   2  -6   38.40    3.90
   6   2  -6   41.50    4.00
   6   2  -6   38.10    3.80
   6   2  -6   40.70    3.70
  -5  -2   6   -0.70    0.70
  -5  -2   6   -0.30    0.60
  -5  -2   6    0.30    0.80
  -5  -2   6    0.30    0.70
  -5  -2   6    0.90    0.70
  -5  -2   6   -0.30    0.60
   5   2  -6   -0.80    0.70
   5   2  -6    0.30    0.90
   5   2  -6    0.50    0.70
   5   2  -6   -0.20    0.80
   5   2  -6    0.30    0.90
  -4  -2   6   64.29    5.70
  -4  -2   6   71.69    5.50
  -4  -2   6   68.39    5.50
  -4  -2   6   74.69    5.50
  -4  -2   6   58.49    5.30
  -4  -2   6   52.59    5.60
   4   2  -6   65.19    5.60
   4   2  -6   57.69    5.60
   4   2  -6   62.59    5.70
   4   2  -6   60.79    5.80
   4   2  -6   60.79    5.30
  -3  -2   6    7.30    1.10
  -3  -2   6    7.90    1.40
  -3  -2   6   10.20    1.40
  -3  -2   6    2.40    1.30
  -3  -2   6    7.50    1.00
   3   2  -6    6.40    1.40
   3   2  -6    8.60    1.50
   3   2  -6    9.30    1.20
   3   2  -6    4.70    1.30
  -2  -2   6   -0.10    0.60
  -2  -2   6    0.00    0.50
  -2  -2   6    0.40    0.90
  -2  -2   6    0.30    0.60
   2   2  -6   -0.10    0.80
   2   2  -6    1.10    0.50
   2   2  -6    0.60    0.90
   2   2  -6    0.60    0.80
   2   2  -6   -2.20    0.60
  -1  -2   6  356.46   28.50
  -1  -2   6  344.57   28.80
  -1  -2   6  364.26   28.90
  -1  -2   6  364.46   28.70
   1   2  -6  328.77   28.70
   1   2  -6  320.37   28.50
   1   2  -6  351.76   28.90
   1   2  -6  357.76   29.00
   1   2  -6  386.66   28.90
   0  -2   6    0.60    0.70
   0  -2   6    0.70    1.00
   0  -2   6    1.40    0.60
   0  -2   6    1.50    1.10
   0  -2   6    0.00    0.50
   0   2  -6   -0.20    0.90
   0   2  -6    1.00    0.80
   0   2  -6    0.00    1.00
   0   2  -6    1.20    0.60
   0   2  -6    0.90    0.60
   0   2  -6    1.70    1.00
   1  -2   6  130.19   11.10
   1  -2   6  126.79   11.00
   1  -2   6  132.99   10.90
   1  -2   6  128.99   11.00
   1  -2   6  127.69   10.80
  -1   2  -6  139.99   10.90
  -1   2  -6  123.09   10.80
  -1   2  -6  149.29   11.10
  -1   2  -6  121.99   10.80
  -1   2  -6  126.99   11.20
  -1   2  -6  128.29   11.10
  -1   2  -6  127.19   11.10
  -1   2  -6  126.49   10.90
   2  -2   6    4.60    1.00
   2  -2   6    2.60    1.00
   2  -2   6    4.30    1.10
   2  -2   6    4.40    1.30
   2  -2   6    3.20    1.30
  -2   2  -6    0.80    0.90
  -2   2  -6    5.00    1.20
  -2   2  -6    1.90    1.10
  -2   2  -6    3.50    1.20
  -2   2  -6    3.00    1.00
  -2   2  -6    5.80    1.50
  -2   2  -6    4.00    1.10
  -2   2  -6    2.50    1.10
  -2   2  -6    6.50    1.40
   3  -2   6    4.90    1.40
   3  -2   6    3.90    1.30
   3  -2   6    6.40    1.30
   3  -2   6    5.50    1.30
   3  -2   6    6.70    1.50
   3  -2   6    4.40    1.40
  -3   2  -6    1.50    1.30
  -3   2  -6    7.80    1.60
  -3   2  -6    4.00    1.30
  -3   2  -6    5.80    1.40
  -3   2  -6    5.00    1.30
  -3   2  -6    5.30    1.30
  -3   2  -6    2.30    1.40
  -3   2  -6    4.50    1.60
  -3   2  -6    6.50    1.60
   4  -2   6   16.50    2.40
   4  -2   6   14.80    2.30
   4  -2   6   17.00    2.30
   4  -2   6   12.00    2.30
   4  -2   6   12.40    2.20
   4  -2   6   16.90    2.50
   4  -2   6   16.40    2.30
  -4   2  -6   13.60    2.10
  -4   2  -6   15.90    2.50
  -4   2  -6   13.30    2.30
  -4   2  -6   16.80    2.60
  -4   2  -6   13.20    2.30
  -4   2  -6   13.40    2.30
  -4   2  -6   11.70    2.10
  -4   2  -6   14.50    2.40
  -4   2  -6   16.30    2.50
   5  -2   6  105.09    9.70
   5  -2   6  104.39    9.60
   5  -2   6  113.09    9.50
   5  -2   6  100.69    9.60
   5  -2   6  113.79    9.60
   5  -2   6   94.39    9.50
   5  -2   6  102.59    9.60
   5  -2   6  101.69    9.50
  -5   2  -6  109.49    9.60
  -5   2  -6  110.29    9.80
  -5   2  -6  115.99    9.80
  -5   2  -6  109.29    9.80
  -5   2  -6  108.49    9.60
  -5   2  -6  119.59   10.00
  -5   2  -6  112.29    9.60
  -5   2  -6  113.19    9.50
  -5   2  -6  107.69    9.80
   6  -2   6   41.40    4.60
   6  -2   6   40.60    4.60
   6  -2   6   38.60    4.80
   6  -2   6   45.70    4.60
   6  -2   6   42.50    4.60
   6  -2   6   39.40    4.90
   6  -2   6   43.40    4.70
   6  -2   6   45.70    4.90
   6  -2   6   47.10    4.80
  -6   2  -6   51.59    4.90
  -6   2  -6   40.30    4.70
  -6   2  -6   42.20    5.10
  -6   2  -6   48.70    5.10
  -6   2  -6   49.00    4.60
  -6   2  -6   45.30    4.90
  -6   2  -6   43.70    4.80
  -6   2  -6   47.70    5.30
  -6   2  -6   35.00    4.80
   7  -2   6    3.70    2.00
   7  -2   6    3.50    1.90
   7  -2   6    1.70    1.60
   7  -2   6    4.60    1.90
   7  -2   6    5.70    1.90
  -7   2  -6    2.50    2.10
  -7   2  -6    1.50    2.10
  -7   2  -6    0.30    1.90
  -7   2  -6    3.30    1.90
  -7   2  -6    2.30    1.80
   8  -2   6    2.70    1.90
   8  -2   6    1.00    1.70
   8  -2   6    2.30    1.80
   8  -2   6    3.90    1.70
   8  -2   6    4.40    2.20
  -8   2  -6    2.60    2.30
  -8   2  -6    4.80    2.50
  -8   2  -6    0.80    2.20
  -8   2  -6    3.40    1.90
  -8   2  -6    0.30    2.20
   9  -2   6   -2.20    1.60
   9  -2   6    2.60    1.90
   9  -2   6    0.40    2.10
   9  -2   6    1.50    2.10
  -9   2  -6    1.10    1.80
  -9   2  -6    9.30    2.90
  -9   2  -6    2.00    2.30
  -9   2  -6   -2.70    2.30
  10  -2   6    3.40    2.10
  10  -2   6    1.90    1.80
  10  -2   6    2.80    2.50
 -10   2  -6    7.30    3.00
 -10   2  -6    0.50    2.40
 -10   2  -6    7.40    2.90
  11  -2   6    3.00    2.20
  11  -2   6    1.50    2.30
  11  -2   6    6.70    3.30
 -11   2  -6    6.70    3.30
 -11   2  -6    2.90    2.60
 -11   2  -6    3.00    2.90
 -14  -2   5    1.30    2.50
 -14  -2   5    3.30    3.30
 -14  -2   5    2.80    2.00
  14   2  -5    2.60    2.60
  14   2  -5    5.10    3.10
  14   2  -5    2.70    2.70
 -13  -2   5   -1.70    2.00
 -13  -2   5    2.10    2.00
  13   2  -5    0.70    1.90
  13   2  -5    8.70    2.90
  13   2  -5    4.80    2.40
 -12  -2   5   -0.30    2.60
 -12  -2   5    0.80    2.10
 -12  -2   5    2.20    1.40
  12   2  -5    3.90    2.20
  12   2  -5    8.60    2.70
  12   2  -5    2.20    2.40
 -11  -2   5   -3.00    2.00
 -11  -2   5   -1.60    1.80
 -11  -2   5   -1.20    1.30
  11   2  -5   -0.40    2.00
  11   2  -5    0.20    1.80
  11   2  -5    1.70    2.30
 -10  -2   5   -2.40    1.50
 -10  -2   5   -1.50    2.00
 -10  -2   5   -2.40    1.00
 -10  -2   5    1.40    1.20
 -10  -2   5   -0.60    0.90
  10   2  -5    1.90    1.70
  10   2  -5   -2.60    1.80
  10   2  -5    1.60    1.50
  -9  -2   5   -1.10    0.80
  -9  -2   5    0.60    1.00
  -9  -2   5    0.00    1.00
  -9  -2   5   -1.90    1.60
  -9  -2   5    0.60    1.40
   9   2  -5   -0.80    1.50
   9   2  -5    0.70    1.50
   9   2  -5   -0.60    1.30
  -8  -2   5    6.80    1.30
  -8  -2   5    4.60    1.30
  -8  -2   5    5.30    1.60
  -8  -2   5    3.40    1.20
  -8  -2   5    6.60    1.90
   8   2  -5    6.50    1.80
   8   2  -5    5.70    1.50
   8   2  -5    8.00    1.80
   8   2  -5    4.70    1.70
  -7  -2   5    2.60    1.00
  -7  -2   5    5.70    1.30
  -7  -2   5    2.50    1.00
  -7  -2   5    3.70    1.40
  -7  -2   5    3.50    0.90
   7   2  -5    2.20    1.20
   7   2  -5    2.40    1.30
   7   2  -5    3.80    1.30
   7   2  -5    4.90    1.50
  -6  -2   5    1.80    0.80
  -6  -2   5    1.40    0.60
  -6  -2   5    2.30    0.90
  -6  -2   5    3.30    1.00
  -6  -2   5    0.90    0.80
  -6  -2   5    0.80    1.00
   6   2  -5    1.40    1.00
   6   2  -5   -0.20    0.80
   6   2  -5    0.70    0.60
   6   2  -5    0.30    0.90
   6   2  -5    1.80    1.10
  -5  -2   5   12.50    1.80
  -5  -2   5   13.20    1.80
  -5  -2   5   13.80    1.60
  -5  -2   5   15.40    1.70
  -5  -2   5   15.10    1.60
  -5  -2   5   14.80    1.80
   5   2  -5   14.60    1.90
   5   2  -5   11.70    1.90
   5   2  -5   13.20    2.00
   5   2  -5   14.50    1.90
   5   2  -5   14.60    1.60
  -4  -2   5  133.59   11.10
  -4  -2   5  150.28   11.10
  -4  -2   5  141.09   11.10
  -4  -2   5  120.69   11.10
  -4  -2   5  125.49   11.00
  -4  -2   5  129.69   11.20
   4   2  -5  139.99   11.20
   4   2  -5  128.29   11.00
   4   2  -5  128.29   11.10
   4   2  -5  134.99   11.30
   4   2  -5  142.49   11.30
  -3  -2   5  130.69    9.40
  -3  -2   5  112.29    9.50
  -3  -2   5   97.69    9.60
  -3  -2   5  114.69    9.60
  -3  -2   5  132.39    9.50
   3   2  -5  113.99    9.50
   3   2  -5  114.09    9.70
   3   2  -5  107.19    9.60
   3   2  -5  107.19    9.60
   3   2  -5  107.99    9.30
  -2  -2   5   45.50    4.10
  -2  -2   5   48.80    4.00
  -2  -2   5   50.59    3.90
  -2  -2   5   42.10    4.20
  -2  -2   5   41.50    4.20
   2   2  -5   43.90    4.00
   2   2  -5   51.09    4.20
   2   2  -5   46.70    4.30
   2   2  -5   43.70    4.30
   2   2  -5   44.80    4.20
  -1  -2   5  154.88   13.00
  -1  -2   5  158.58   12.90
  -1  -2   5  152.78   13.00
  -1  -2   5  154.38   12.70
   1   2  -5  147.49   12.80
   1   2  -5  156.78   13.10
   1   2  -5  160.28   13.10
   1   2  -5  148.89   13.00
   1   2  -5  175.58   13.10
   0  -2   5    9.00    1.40
   0  -2   5    7.60    1.30
   0  -2   5    7.40    0.90
   0  -2   5    6.30    1.10
   0  -2   5    6.60    1.00
   0   2  -5    7.70    0.90
   0   2  -5    6.90    1.20
   0   2  -5    5.40    1.30
   0   2  -5    6.00    1.00
   0   2  -5    7.30    1.50
   0   2  -5    7.30    1.20
   0   2  -5    8.60    1.40
   1  -2   5  201.88   16.50
   1  -2   5  195.18   16.40
   1  -2   5  196.48   16.40
   1  -2   5  194.18   16.50
   1  -2   5  190.38   16.30
  -1   2  -5  210.18   16.50
  -1   2  -5  207.98   16.60
  -1   2  -5  198.48   16.40
  -1   2  -5  201.38   16.60
  -1   2  -5  198.18   16.70
  -1   2  -5  199.28   16.30
  -1   2  -5  192.88   16.60
  -1   2  -5  210.18   16.40
  -1   2  -5  190.48   16.40
   2  -2   5    7.50    1.40
   2  -2   5    5.40    1.20
   2  -2   5    6.30    1.20
   2  -2   5    5.30    1.10
   2  -2   5    6.00    1.30
  -2   2  -5    4.60    1.10
  -2   2  -5    6.10    1.30
  -2   2  -5    6.70    1.40
  -2   2  -5    5.20    1.10
  -2   2  -5    6.50    1.40
  -2   2  -5    5.00    1.10
  -2   2  -5    6.00    1.30
  -2   2  -5    5.30    1.30
  -2   2  -5    4.90    1.50
   3  -2   5   18.30    2.40
   3  -2   5   21.30    2.40
   3  -2   5   21.80    2.50
   3  -2   5   20.80    2.40
   3  -2   5   17.60    2.30
   3  -2   5   20.30    2.50
  -3   2  -5   16.80    2.20
  -3   2  -5   19.40    2.50
  -3   2  -5   18.00    2.60
  -3   2  -5   20.00    2.40
  -3   2  -5   21.70    2.50
  -3   2  -5   16.90    2.40
  -3   2  -5   16.70    2.40
  -3   2  -5   18.10    2.40
  -3   2  -5   20.50    2.50
   4  -2   5   -0.60    0.80
   4  -2   5    0.50    1.10
   4  -2   5   -0.40    1.00
   4  -2   5    0.80    1.00
   4  -2   5   -0.60    0.80
   4  -2   5    2.00    1.00
   4  -2   5    1.50    1.00
  -4   2  -5   -0.90    0.70
  -4   2  -5    0.50    1.20
  -4   2  -5   -0.70    1.10
  -4   2  -5    0.10    1.10
  -4   2  -5   -1.40    0.90
  -4   2  -5   -0.50    0.90
  -4   2  -5    1.50    1.00
  -4   2  -5   -0.30    0.90
  -4   2  -5    2.40    1.20
   5  -2   5   79.59    7.20
   5  -2   5   75.49    7.10
   5  -2   5   80.89    7.10
   5  -2   5   77.49    7.30
   5  -2   5   78.19    7.10
   5  -2   5   89.19    7.20
   5  -2   5   68.99    7.10
  -5   2  -5   77.59    7.10
  -5   2  -5   77.39    7.30
  -5   2  -5   81.09    7.10
  -5   2  -5   75.99    7.10
  -5   2  -5   85.49    7.50
  -5   2  -5   77.79    7.30
  -5   2  -5   74.99    7.30
  -5   2  -5   78.39    7.30
  -5   2  -5   84.49    7.40
   6  -2   5   55.79    5.50
   6  -2   5   52.19    5.60
   6  -2   5   57.49    5.80
   6  -2   5   50.89    5.50
   6  -2   5   53.99    5.50
   6  -2   5   59.99    5.40
   6  -2   5   57.69    5.40
   6  -2   5   59.59    5.50
  -6   2  -5   59.99    5.90
  -6   2  -5   53.99    5.50
  -6   2  -5   52.79    5.60
  -6   2  -5   59.79    5.40
  -6   2  -5   49.50    5.60
  -6   2  -5   57.29    5.80
  -6   2  -5   53.99    5.50
  -6   2  -5   61.99    5.80
  -6   2  -5   54.59    5.40
   7  -2   5   16.90    2.90
   7  -2   5   13.30    2.60
   7  -2   5   16.80    3.10
   7  -2   5   16.20    2.90
  -7   2  -5   13.60    2.90
  -7   2  -5   20.20    3.30
  -7   2  -5   15.70    3.00
  -7   2  -5   18.40    2.90
  -7   2  -5   15.10    2.90
  -7   2  -5   21.40    2.90
   8  -2   5    0.30    1.80
   8  -2   5    2.40    1.70
   8  -2   5    1.60    1.70
  -8   2  -5    2.00    2.20
  -8   2  -5    4.10    2.00
  -8   2  -5    3.20    2.20
  -8   2  -5    5.20    2.20
  -8   2  -5    4.40    2.00
   9  -2   5    6.50    2.60
   9  -2   5    4.90    2.40
   9  -2   5    2.30    1.90
  -9   2  -5    3.50    2.10
  -9   2  -5    1.60    2.20
  -9   2  -5    5.00    2.60
  -9   2  -5    2.30    1.90
  10  -2   5   -0.50    2.50
  10  -2   5   -0.50    1.70
  10  -2   5    6.30    2.50
 -10   2  -5   -1.60    2.10
 -10   2  -5    1.40    2.50
 -10   2  -5    5.90    2.90
 -10   2  -5    5.30    2.30
  11  -2   5    0.20    2.60
  11  -2   5   -2.50    1.90
  11  -2   5    3.10    2.70
 -11   2  -5    2.20    2.80
 -11   2  -5    0.60    2.70
 -11   2  -5    4.80    2.70
 -14  -2   4    0.00    3.10
 -14  -2   4   -2.10    1.80
 -14  -2   4    5.10    2.80
  14   2  -4    1.30    2.80
  14   2  -4   -0.90    2.40
  14   2  -4    4.20    3.10
 -13  -2   4    6.00    2.80
 -13  -2   4    6.70    2.30
 -13  -2   4   10.20    2.90
  13   2  -4    8.40    2.70
  13   2  -4    6.80    2.50
  13   2  -4    4.40    2.30
 -12  -2   4   -6.30    2.10
 -12  -2   4    1.70    2.20
 -12  -2   4    0.30    1.20
  12   2  -4    4.90    2.60
  12   2  -4    2.60    2.00
  12   2  -4   -2.20    2.00
 -11  -2   4    0.00    1.40
 -11  -2   4   -3.60    2.20
 -11  -2   4    0.30    1.90
  11   2  -4   -2.20    1.50
  11   2  -4    0.50    2.10
  11   2  -4   -2.80    2.10
 -10  -2   4   -1.70    1.50
 -10  -2   4   -2.20    1.90
 -10  -2   4   -0.60    0.90
 -10  -2   4    0.50    1.10
  10   2  -4    2.40    2.00
  10   2  -4   -2.90    1.70
  10   2  -4   -0.10    1.70
  -9  -2   4    9.60    2.60
  -9  -2   4    7.00    2.00
  -9  -2   4   11.30    1.70
  -9  -2   4    8.50    1.60
  -9  -2   4    9.80    1.80
   9   2  -4   10.70    2.40
   9   2  -4    7.20    2.30
   9   2  -4    9.80    2.00
  -8  -2   4   13.70    2.00
  -8  -2   4   18.00    2.30
  -8  -2   4   12.60    2.30
  -8  -2   4   15.60    2.70
  -8  -2   4   17.60    2.10
   8   2  -4   15.40    2.60
   8   2  -4   17.00    2.40
   8   2  -4   14.90    2.60
  -7  -2   4    5.10    1.00
  -7  -2   4    4.70    1.20
  -7  -2   4    5.40    1.70
  -7  -2   4    5.10    1.40
  -7  -2   4    6.60    1.20
   7   2  -4   10.50    1.90
   7   2  -4    5.60    1.30
   7   2  -4    6.40    1.60
   7   2  -4    7.60    1.60
  -6  -2   4    6.40    1.20
  -6  -2   4    7.70    1.20
  -6  -2   4    8.40    1.20
  -6  -2   4    7.50    1.40
  -6  -2   4    4.20    1.50
  -6  -2   4    7.30    0.80
   6   2  -4    6.80    1.50
   6   2  -4    8.10    1.40
   6   2  -4    7.10    1.30
   6   2  -4    6.60    1.50
  -5  -2   4   26.80    2.60
  -5  -2   4   29.70    3.00
  -5  -2   4   29.40    2.70
  -5  -2   4   31.10    2.80
  -5  -2   4   30.80    2.90
  -5  -2   4   29.50    2.90
   5   2  -4   29.90    3.00
   5   2  -4   32.10    2.70
   5   2  -4   29.00    3.00
   5   2  -4   30.30    3.00
   5   2  -4   27.50    2.80
  -4  -2   4    7.10    1.10
  -4  -2   4    8.20    1.30
  -4  -2   4    9.60    1.10
  -4  -2   4    7.70    1.20
  -4  -2   4    8.60    1.30
  -4  -2   4    9.30    1.20
   4   2  -4    8.70    1.10
   4   2  -4   10.20    1.40
   4   2  -4    9.10    1.30
   4   2  -4    8.20    1.30
   4   2  -4    8.20    1.30
  -3  -2   4    7.50    1.00
  -3  -2   4    6.90    0.90
  -3  -2   4    6.30    1.00
  -3  -2   4    4.90    0.80
  -3  -2   4    5.90    1.10
  -3  -2   4    6.70    0.90
   3   2  -4    5.40    0.90
   3   2  -4    8.40    1.20
   3   2  -4    6.10    1.00
   3   2  -4    7.60    1.20
   3   2  -4    4.00    0.90
  -2  -2   4   38.20    2.90
  -2  -2   4   33.90    3.10
  -2  -2   4   33.60    3.10
  -2  -2   4   29.00    2.80
  -2  -2   4   35.30    3.00
   2   2  -4   33.20    3.10
   2   2  -4   29.30    3.00
   2   2  -4   33.90    3.00
   2   2  -4   31.60    2.90
  -1  -2   4    7.10    1.10
  -1  -2   4    4.60    0.70
  -1  -2   4    7.40    1.20
  -1  -2   4    7.80    0.90
   1   2  -4    7.30    1.30
   1   2  -4    7.60    1.30
   1   2  -4    7.70    1.10
   1   2  -4    8.60    0.90
   1   2  -4    8.80    1.20
   0  -2   4    3.50    0.70
   0  -2   4    4.50    0.80
   0  -2   4    6.00    1.00
   0  -2   4    4.00    0.90
   0  -2   4    2.50    0.60
   0   2  -4    4.90    0.70
   0   2  -4    4.00    0.70
   0   2  -4    2.80    1.10
   0   2  -4    6.20    1.10
   0   2  -4    5.90    1.00
   0   2  -4    4.40    1.00
   0   2  -4    6.70    0.90
   1  -2   4    1.30    0.60
   1  -2   4    1.50    0.60
   1  -2   4    0.00    0.70
   1  -2   4   -0.10    0.50
   1  -2   4    1.90    0.70
  -1   2  -4    1.40    0.70
  -1   2  -4    1.10    0.60
  -1   2  -4    0.00    0.70
  -1   2  -4    2.60    0.90
  -1   2  -4    0.20    0.60
  -1   2  -4    0.90    0.70
  -1   2  -4    1.40    0.80
  -1   2  -4    0.90    0.90
  -1   2  -4    1.00    0.50
   2  -2   4  117.39   10.20
   2  -2   4  118.29   10.20
   2  -2   4  120.99   10.20
   2  -2   4  108.09   10.20
   2  -2   4  120.89   10.30
  -2   2  -4  126.59   10.30
  -2   2  -4  130.19   10.30
  -2   2  -4  126.09   10.30
  -2   2  -4  124.49   10.20
  -2   2  -4  122.29   10.30
  -2   2  -4  120.79   10.30
  -2   2  -4  125.39   10.40
  -2   2  -4  121.79   10.30
  -2   2  -4  121.89   10.20
   3  -2   4    1.90    0.80
   3  -2   4    2.00    0.80
   3  -2   4    4.10    1.10
   3  -2   4    1.00    0.80
   3  -2   4    3.30    1.10
   3  -2   4    2.90    1.00
  -3   2  -4    2.10    0.90
  -3   2  -4    3.60    1.10
  -3   2  -4    3.50    1.00
  -3   2  -4    3.90    1.10
  -3   2  -4    1.70    0.90
  -3   2  -4    2.50    1.00
  -3   2  -4    3.10    1.10
  -3   2  -4    2.10    1.10
  -3   2  -4    4.10    1.10
   4  -2   4    5.10    1.30
   4  -2   4    7.50    1.50
   4  -2   4    4.90    1.20
   4  -2   4    7.30    1.40
   4  -2   4    5.80    1.30
   4  -2   4    6.70    1.30
  -4   2  -4    6.10    1.40
  -4   2  -4    5.50    1.50
  -4   2  -4    6.80    1.40
  -4   2  -4    6.30    1.50
  -4   2  -4    5.20    1.40
  -4   2  -4    8.40    1.40
  -4   2  -4    6.40    1.60
  -4   2  -4    9.00    1.60
  -4   2  -4    9.00    1.50
   5  -2   4   82.99    8.00
   5  -2   4   89.99    7.80
   5  -2   4   88.09    7.70
   5  -2   4   79.99    7.80
   5  -2   4   89.29    8.00
   5  -2   4   95.69    7.90
  -5   2  -4   91.99    8.00
  -5   2  -4   88.49    7.90
  -5   2  -4   92.39    7.90
  -5   2  -4   92.19    7.80
  -5   2  -4   87.99    7.80
  -5   2  -4   86.19    8.00
  -5   2  -4   98.69    7.90
  -5   2  -4   86.89    8.00
  -5   2  -4   82.29    7.90
   6  -2   4    7.40    1.60
   6  -2   4    5.70    1.60
   6  -2   4    3.90    1.70
   6  -2   4    4.40    1.40
   6  -2   4    5.40    1.80
   6  -2   4    6.90    1.50
   6  -2   4    7.00    1.70
  -6   2  -4    7.20    2.00
  -6   2  -4    6.40    1.60
  -6   2  -4    3.50    1.80
  -6   2  -4    3.80    1.40
  -6   2  -4    7.20    1.60
  -6   2  -4    7.10    1.70
  -6   2  -4    5.60    1.80
  -6   2  -4    5.10    1.80
  -6   2  -4    4.40    1.40
   7  -2   4   82.89    7.70
   7  -2   4   80.69    7.40
   7  -2   4   67.89    7.50
   7  -2   4   78.19    7.80
   7  -2   4   83.19    7.50
  -7   2  -4   83.39    7.70
  -7   2  -4   73.79    7.40
  -7   2  -4   89.89    7.80
  -7   2  -4   85.99    8.00
  -7   2  -4   73.39    7.70
  -7   2  -4   89.39    7.60
  -7   2  -4   85.39    7.40
   8  -2   4    0.10    1.70
   8  -2   4    1.70    1.60
   8  -2   4    3.30    1.60
   8  -2   4    0.70    1.20
  -8   2  -4    2.80    1.70
  -8   2  -4    4.40    1.80
  -8   2  -4    0.90    1.70
  -8   2  -4    1.00    1.50
  -8   2  -4    1.30    1.60
  -8   2  -4    2.70    2.00
   9  -2   4   -0.20    1.70
   9  -2   4   -1.00    2.00
   9  -2   4    0.70    2.00
  -9   2  -4    1.80    2.20
  -9   2  -4   -1.60    2.00
  -9   2  -4    2.20    2.30
  -9   2  -4   -0.70    1.60
  10  -2   4    3.50    2.40
  10  -2   4   -0.70    2.00
  10  -2   4   -0.40    1.80
 -10   2  -4    3.30    2.40
 -10   2  -4   -1.20    1.60
 -10   2  -4   -1.10    2.30
 -10   2  -4    1.10    2.30
  11  -2   4   -1.50    2.30
  11  -2   4    0.80    1.50
  11  -2   4    0.90    2.50
 -11   2  -4    1.50    2.60
 -11   2  -4    4.00    2.20
 -11   2  -4    0.80    2.10
 -11   2  -4    2.20    2.10
  12  -2   4    3.40    2.50
  12  -2   4    8.20    3.30
  12  -2   4    6.50    3.20
 -12   2  -4    6.60    2.70
 -12   2  -4    3.10    2.60
 -12   2  -4    5.50    3.30
 -14  -2   3    3.70    2.70
 -14  -2   3    5.50    2.50
 -14  -2   3    4.20    3.60
  14   2  -3    4.90    2.50
  14   2  -3    7.80    3.40
 -13  -2   3    3.10    1.90
 -13  -2   3    6.50    2.70
 -13  -2   3   -0.50    2.20
  13   2  -3   -1.90    1.70
  13   2  -3    1.50    2.20
  13   2  -3    1.00    2.10
 -12  -2   3    5.30    2.10
 -12  -2   3    5.20    2.50
 -12  -2   3    1.20    2.80
  12   2  -3    5.70    2.30
  12   2  -3   10.00    2.70
  12   2  -3   10.00    2.50
 -11  -2   3    3.70    1.50
 -11  -2   3    0.10    2.40
 -11  -2   3    0.20    1.60
  11   2  -3   -0.60    2.00
  11   2  -3    3.00    1.80
  11   2  -3   -0.10    2.20
 -10  -2   3   -2.40    1.60
 -10  -2   3    2.90    2.60
 -10  -2   3   -1.30    1.10
  10   2  -3   -0.10    1.50
  10   2  -3   -2.00    1.60
  10   2  -3    1.60    2.10
  -9  -2   3    3.50    2.20
  -9  -2   3    3.60    1.30
  -9  -2   3    3.80    1.40
  -9  -2   3    4.60    1.70
  -9  -2   3    3.80    1.10
   9   2  -3    3.10    1.80
   9   2  -3    4.30    1.50
   9   2  -3    3.40    2.00
  -8  -2   3    1.50    1.00
  -8  -2   3   -0.60    1.20
  -8  -2   3    0.60    0.80
  -8  -2   3    1.70    1.60
  -8  -2   3   -0.70    0.70
   8   2  -3    1.30    1.20
   8   2  -3   -1.10    1.30
   8   2  -3    1.40    1.40
  -7  -2   3   81.39    7.30
  -7  -2   3   72.29    6.90
  -7  -2   3   76.99    6.80
  -7  -2   3   75.49    6.80
  -7  -2   3   75.69    7.10
   7   2  -3   82.89    6.70
   7   2  -3   81.59    7.20
   7   2  -3   83.39    7.00
   7   2  -3   79.79    7.30
  -6  -2   3    1.10    1.20
  -6  -2   3    0.80    0.60
  -6  -2   3    0.20    0.50
  -6  -2   3   -0.50    0.60
  -6  -2   3   -0.20    0.80
   6   2  -3   -1.40    0.60
   6   2  -3    1.20    0.90
   6   2  -3   -0.80    0.80
   6   2  -3   -0.40    1.00
  -5  -2   3    1.70    0.60
  -5  -2   3    1.00    0.60
  -5  -2   3    1.80    1.00
  -5  -2   3    2.50    0.70
  -5  -2   3    2.30    0.40
  -5  -2   3    2.80    0.90
   5   2  -3    1.90    1.00
   5   2  -3    1.60    0.70
   5   2  -3    1.50    0.90
   5   2  -3    1.60    0.90
  -4  -2   3   29.50    2.70
  -4  -2   3   30.90    2.80
  -4  -2   3   27.00    2.50
  -4  -2   3   30.90    2.80
  -4  -2   3   31.40    2.60
  -4  -2   3   25.80    2.80
   4   2  -3   30.30    2.80
   4   2  -3   29.80    2.60
   4   2  -3   31.60    2.90
   4   2  -3   25.40    2.80
   4   2  -3   31.60    2.70
  -3  -2   3   59.29    4.90
  -3  -2   3   51.59    4.70
  -3  -2   3   45.10    4.70
  -3  -2   3   63.99    4.80
  -3  -2   3   62.69    4.80
   3   2  -3   60.89    4.90
   3   2  -3   56.59    4.90
   3   2  -3   54.89    4.80
  -2  -2   3  108.79    8.30
  -2  -2   3  106.19    8.40
  -2  -2   3   92.89    8.20
  -2  -2   3   97.69    8.30
   2   2  -3  108.79    8.30
   2   2  -3   88.99    8.40
   2   2  -3  101.49    8.40
  -1  -2   3 1648.94  125.89
  -1  -2   3 1527.35  125.89
  -1  -2   3 1503.35  125.79
   1   2  -3 1520.95  125.89
   1   2  -3 1619.24  125.79
   0  -2   3  119.59   10.10
   0   2  -3  132.29   10.10
   0   2  -3  123.09   10.20
   0   2  -3  130.49   10.00
   0   2  -3  121.79   10.00
   0   2  -3  117.49   10.10
   0   2  -3  108.89   10.20
   0   2  -3  123.19   10.10
   1  -2   3   70.29    5.80
   1  -2   3   51.29    5.60
  -1   2  -3   71.99    5.70
  -1   2  -3   69.79    5.70
  -1   2  -3   63.99    5.60
  -1   2  -3   66.19    5.70
  -1   2  -3   67.49    5.70
  -1   2  -3   68.19    5.70
  -1   2  -3   69.19    5.80
  -1   2  -3   72.79    5.80
  -1   2  -3   67.79    5.80
   2  -2   3    9.20    1.20
   2  -2   3    8.30    1.30
   2  -2   3    8.70    1.20
   2  -2   3    9.80    1.30
  -2   2  -3    9.90    1.40
  -2   2  -3    8.50    1.30
  -2   2  -3    7.80    1.20
  -2   2  -3    9.40    1.40
  -2   2  -3    8.40    1.30
  -2   2  -3   10.00    1.40
  -2   2  -3    7.60    1.20
  -2   2  -3   10.90    1.40
  -2   2  -3    9.30    1.30
   3  -2   3    8.70    1.30
   3  -2   3    7.00    1.40
   3  -2   3    6.80    1.20
   3  -2   3    9.40    1.30
   3  -2   3    7.40    1.30
  -3   2  -3    8.50    1.30
  -3   2  -3    8.90    1.50
  -3   2  -3   10.30    1.40
  -3   2  -3    7.60    1.40
  -3   2  -3    8.70    1.40
  -3   2  -3    5.60    1.40
  -3   2  -3    6.00    1.30
  -3   2  -3    8.70    1.40
  -3   2  -3    8.30    1.30
   4  -2   3   40.50    4.40
   4  -2   3   51.29    4.50
   4  -2   3   50.99    4.30
   4  -2   3   38.70    4.40
   4  -2   3   50.39    4.40
  -4   2  -3   45.20    4.40
  -4   2  -3   51.19    4.40
  -4   2  -3   48.90    4.50
  -4   2  -3   50.69    4.50
  -4   2  -3   43.20    4.40
  -4   2  -3   50.19    4.40
  -4   2  -3   47.80    4.40
  -4   2  -3   47.00    4.50
  -4   2  -3   49.99    4.50
   5  -2   3   13.00    1.80
   5  -2   3   12.10    2.10
   5  -2   3   13.70    2.10
   5  -2   3   13.40    1.80
   5  -2   3    9.20    1.60
   5  -2   3   14.70    2.00
  -5   2  -3   14.50    1.90
  -5   2  -3   12.80    2.00
  -5   2  -3   12.80    1.80
  -5   2  -3   10.00    2.10
  -5   2  -3   12.40    1.80
  -5   2  -3   12.40    1.90
  -5   2  -3   12.80    1.90
  -5   2  -3   11.90    1.80
  -5   2  -3   13.80    2.10
   6  -2   3    2.40    1.10
   6  -2   3   -0.60    1.20
   6  -2   3    1.10    1.40
   6  -2   3    0.90    1.00
   6  -2   3    0.80    0.90
   6  -2   3   -0.10    0.90
  -6   2  -3    0.70    1.10
  -6   2  -3    1.20    1.10
  -6   2  -3    0.60    1.00
  -6   2  -3    0.40    1.00
  -6   2  -3    1.40    1.10
  -6   2  -3    0.00    0.80
  -6   2  -3    1.90    1.00
  -6   2  -3   -0.50    1.20
  -6   2  -3   -0.80    1.10
   7  -2   3  107.69   10.10
   7  -2   3  113.59   10.30
   7  -2   3  114.29   10.00
   7  -2   3  107.29    9.70
  -7   2  -3  104.59    9.80
  -7   2  -3  110.29    9.90
  -7   2  -3  122.39   10.70
  -7   2  -3  115.99   10.10
  -7   2  -3  102.89   10.00
  -7   2  -3  120.99   10.00
  -7   2  -3  122.89   10.50
  -7   2  -3  121.19   10.30
   8  -2   3    4.10    2.00
   8  -2   3    1.80    1.50
   8  -2   3    3.90    2.10
  -8   2  -3    2.00    1.60
  -8   2  -3    2.60    1.60
  -8   2  -3    4.10    1.80
  -8   2  -3    2.00    1.50
  -8   2  -3    1.50    2.00
  -8   2  -3    5.40    2.20
   9  -2   3    0.80    1.50
   9  -2   3    1.00    1.90
   9  -2   3    3.10    2.30
  -9   2  -3   -1.10    1.90
  -9   2  -3    1.70    2.10
  -9   2  -3    2.70    2.40
  -9   2  -3   -0.90    1.30
  10  -2   3    2.80    2.30
  10  -2   3   -2.10    1.90
 -10   2  -3    2.40    2.40
 -10   2  -3    0.40    1.70
 -10   2  -3    0.10    1.90
 -10   2  -3   -1.80    1.90
  11  -2   3   -1.20    2.20
  11  -2   3    2.40    2.10
  11  -2   3   -0.60    2.30
 -11   2  -3    3.80    2.80
 -11   2  -3    1.50    2.40
 -11   2  -3   -3.70    2.30
 -11   2  -3   -0.20    1.70
  12  -2   3    1.90    2.80
  12  -2   3    1.70    2.20
  12  -2   3   -0.60    2.50
 -12   2  -3    3.10    2.50
 -12   2  -3    1.40    2.60
 -12   2  -3    6.30    2.50
 -14  -2   2    4.70    2.40
 -14  -2   2    3.30    2.60
 -14  -2   2    2.50    3.70
  14   2  -2   -1.10    2.60
  14   2  -2    2.00    3.00
 -13  -2   2   -0.30    2.30
 -13  -2   2   -1.60    1.80
 -13  -2   2   -0.50    3.00
  13   2  -2    0.70    2.50
  13   2  -2    1.70    2.80
 -12  -2   2    1.50    1.90
 -12  -2   2    4.00    1.90
 -12  -2   2    4.60    3.10
  12   2  -2    6.90    2.70
  12   2  -2    4.60    2.40
  12   2  -2    2.10    2.10
 -11  -2   2   15.30    3.40
 -11  -2   2   20.40    3.30
 -11  -2   2   17.80    3.40
  11   2  -2   16.20    3.40
  11   2  -2   20.90    3.20
  11   2  -2   19.20    3.50
 -10  -2   2   -2.70    1.10
 -10  -2   2   -1.50    1.60
 -10  -2   2   -0.40    1.30
  10   2  -2    3.70    2.10
  10   2  -2   -2.20    1.30
  10   2  -2   -0.60    1.40
  -9  -2   2    2.70    1.30
  -9  -2   2    1.30    1.70
  -9  -2   2    0.70    1.00
  -9  -2   2   -1.80    1.30
   9   2  -2    1.50    1.30
   9   2  -2    0.60    1.30
   9   2  -2    3.50    1.90
  -8  -2   2   15.60    2.50
  -8  -2   2   16.40    2.20
  -8  -2   2   15.20    1.90
  -8  -2   2   13.90    2.60
  -8  -2   2   14.40    2.30
   8   2  -2   15.40    2.20
   8   2  -2   14.60    2.60
   8   2  -2   16.00    2.60
  -7  -2   2   28.70    3.10
  -7  -2   2   30.80    3.30
  -7  -2   2   35.60    3.20
  -7  -2   2   31.80    3.40
  -7  -2   2   37.20    3.90
   7   2  -2   29.20    3.70
   7   2  -2   29.10    3.80
   7   2  -2   34.20    3.20
   7   2  -2   37.00    3.40
  -6  -2   2   42.00    4.10
  -6  -2   2   45.60    4.20
  -6  -2   2   46.50    4.00
  -6  -2   2   41.50    4.00
  -6  -2   2   44.80    4.50
   6   2  -2   46.90    4.40
   6   2  -2   46.80    3.90
   6   2  -2   46.40    4.20
   6   2  -2   40.60    4.30
  -5  -2   2   60.59    5.10
  -5  -2   2   62.49    5.50
  -5  -2   2   51.49    5.20
  -5  -2   2   59.29    5.10
  -5  -2   2   56.29    5.20
   5   2  -2   61.29    5.40
   5   2  -2   61.99    5.20
   5   2  -2   58.69    5.40
   5   2  -2   62.19    5.00
  -4  -2   2    1.40    0.50
  -4  -2   2    1.20    0.80
  -4  -2   2    3.50    0.60
  -4  -2   2    2.00    0.70
  -4  -2   2    3.80    0.40
  -4  -2   2    1.40    0.80
   4   2  -2    2.90    0.90
   4   2  -2    3.00    0.60
   4   2  -2    1.60    0.60
   4   2  -2    0.70    0.80
  -3  -2   2  307.97   22.20
  -3  -2   2  241.58   22.20
  -3  -2   2  273.47   22.10
  -3  -2   2  280.97   22.20
   3   2  -2  274.17   22.30
   3   2  -2  266.27   22.30
  -1  -2   2 1833.82  147.99
   1   2  -2 1847.32  147.99
   0  -2   2    0.90    0.40
   0  -2   2    4.70    0.70
   0   2  -2    2.90    0.50
   0   2  -2    2.60    0.60
   0   2  -2    3.10    0.60
   0   2  -2    1.10    0.50
   0   2  -2    2.90    0.50
   0   2  -2    3.50    0.60
   1  -2   2  573.84   51.69
  -1   2  -2  697.83   51.69
  -1   2  -2  664.03   51.69
  -1   2  -2  622.14   51.69
  -1   2  -2  662.33   51.69
  -1   2  -2  700.43   51.69
  -1   2  -2  582.34   51.69
  -1   2  -2  682.83   51.69
  -1   2  -2  589.34   51.69
  -1   2  -2  629.24   51.69
   2  -2   2  103.19    8.50
  -2   2  -2  100.19    8.50
  -2   2  -2   94.19    8.50
  -2   2  -2  101.09    8.60
  -2   2  -2   98.89    8.50
  -2   2  -2  105.19    8.50
  -2   2  -2  102.59    8.50
  -2   2  -2  102.09    8.60
  -2   2  -2  103.99    8.50
  -2   2  -2  108.09    8.50
   3  -2   2    5.80    1.10
   3  -2   2    6.10    1.00
   3  -2   2    7.50    1.20
  -3   2  -2    4.90    1.00
  -3   2  -2    4.20    0.90
  -3   2  -2    4.90    1.10
  -3   2  -2    5.10    1.10
  -3   2  -2    5.70    1.00
  -3   2  -2    7.20    1.10
  -3   2  -2    6.10    1.20
  -3   2  -2    6.60    1.10
  -3   2  -2    6.30    1.00
   4  -2   2  199.08   15.60
   4  -2   2  185.88   15.80
   4  -2   2  203.18   15.70
   4  -2   2  172.68   15.50
  -4   2  -2  190.68   15.80
  -4   2  -2  187.28   15.70
  -4   2  -2  196.18   15.90
  -4   2  -2  194.28   15.60
  -4   2  -2  187.98   15.60
  -4   2  -2  193.98   15.60
  -4   2  -2  174.98   15.60
  -4   2  -2  177.98   15.60
  -4   2  -2  194.78   15.70
   5  -2   2  201.08   16.90
   5  -2   2  196.78   16.80
   5  -2   2  193.08   16.50
   5  -2   2  215.28   16.60
   5  -2   2  204.08   16.80
  -5   2  -2  221.48   16.60
  -5   2  -2  205.08   16.90
  -5   2  -2  217.58   16.80
  -5   2  -2  191.38   16.80
  -5   2  -2  198.48   17.00
  -5   2  -2  195.18   16.70
  -5   2  -2  193.98   16.60
  -5   2  -2  191.58   16.70
  -5   2  -2  191.98   16.60
   6  -2   2    2.90    0.90
   6  -2   2    0.20    1.00
   6  -2   2    0.10    1.10
   6  -2   2    2.20    1.00
   6  -2   2    0.80    0.80
  -6   2  -2   -0.10    1.00
  -6   2  -2    0.60    1.00
  -6   2  -2    1.30    1.00
  -6   2  -2    0.80    1.30
  -6   2  -2    0.00    0.90
  -6   2  -2    0.20    0.80
  -6   2  -2   -1.00    1.00
  -6   2  -2    2.00    1.00
  -6   2  -2    1.10    0.90
   7  -2   2  105.09   10.50
   7  -2   2  124.79   10.10
   7  -2   2  113.49   10.60
   7  -2   2  125.69   10.40
  -7   2  -2  114.69   10.20
  -7   2  -2  113.19   10.20
  -7   2  -2  116.29   10.70
  -7   2  -2  129.79   10.40
  -7   2  -2  120.29   10.70
  -7   2  -2  111.99   10.50
  -7   2  -2  114.19   10.40
  -7   2  -2  133.79   10.20
   8  -2   2   64.89    6.00
   8  -2   2   66.49    5.60
   8  -2   2   54.19    6.00
  -8   2  -2   46.90    5.60
  -8   2  -2   54.19    5.50
  -8   2  -2   64.59    6.20
  -8   2  -2   61.69    6.10
  -8   2  -2   49.99    5.70
  -8   2  -2   52.29    5.40
   9  -2   2    3.00    1.60
   9  -2   2   -0.30    1.80
   9  -2   2    3.30    1.80
  -9   2  -2    8.40    2.60
  -9   2  -2    0.90    1.70
  -9   2  -2   -0.60    1.60
  -9   2  -2    0.80    1.90
  10  -2   2    5.00    2.10
  10  -2   2    2.10    2.40
  10  -2   2    3.50    2.40
 -10   2  -2    3.60    2.40
 -10   2  -2    7.40    2.50
 -10   2  -2    1.40    2.40
 -10   2  -2    3.50    2.00
  11  -2   2    0.80    2.40
  11  -2   2    1.80    2.50
 -11   2  -2   -3.50    2.40
 -11   2  -2    2.90    2.20
 -11   2  -2    1.10    2.60
 -11   2  -2    2.10    2.10
  12  -2   2    3.90    2.80
  12  -2   2   -0.40    2.50
 -12   2  -2   -2.00    1.80
 -12   2  -2    1.30    2.50
 -12   2  -2    0.20    3.10
  13  -2   2   -2.00    2.60
  13  -2   2   -1.00    2.70
  13  -2   2    1.30    1.80
 -13   2  -2    1.10    2.00
 -13   2  -2    4.50    2.70
 -13   2  -2   -0.40    3.30
 -14  -2   1    3.40    3.90
 -14  -2   1   -0.20    2.10
 -14  -2   1    3.60    2.80
  14   2  -1    1.30    3.10
 -13  -2   1    1.50    2.50
 -13  -2   1    1.60    2.70
 -13  -2   1    1.90    2.00
  13   2  -1    1.30    2.10
  13   2  -1    3.30    2.70
 -12  -2   1    1.60    2.30
 -12  -2   1   -0.90    1.80
 -12  -2   1    2.00    3.20
  12   2  -1    2.60    2.60
  12   2  -1    5.90    2.50
 -11  -2   1    1.90    1.50
 -11  -2   1    6.80    2.10
 -11  -2   1    3.20    3.10
  11   2  -1    7.20    2.60
  11   2  -1    3.60    2.00
  11   2  -1    0.10    2.30
 -10  -2   1    4.10    2.70
 -10  -2   1    3.50    2.00
 -10  -2   1    3.10    1.70
  10   2  -1    2.70    2.30
  10   2  -1    5.40    2.30
  10   2  -1    3.20    1.80
  -9  -2   1   -0.50    1.50
  -9  -2   1   -2.80    2.00
  -9  -2   1   -1.40    1.20
  -9  -2   1   -0.50    1.10
   9   2  -1   -0.50    1.60
   9   2  -1   -1.30    1.60
   9   2  -1    1.30    1.50
  -8  -2   1    5.70    2.10
  -8  -2   1    3.90    1.30
  -8  -2   1    3.70    1.30
  -8  -2   1    4.20    1.00
  -8  -2   1    2.30    1.20
   8   2  -1    5.50    1.90
   8   2  -1    5.60    1.90
   8   2  -1    5.10    1.50
  -7  -2   1   78.49    6.80
  -7  -2   1   86.99    7.60
  -7  -2   1   79.99    7.30
  -7  -2   1   76.69    7.00
  -7  -2   1   69.49    7.00
   7   2  -1   81.99    7.00
   7   2  -1   89.49    7.40
   7   2  -1   77.79    7.30
  -6  -2   1   36.00    3.40
  -6  -2   1   42.30    3.80
  -6  -2   1   41.10    4.30
  -6  -2   1   40.40    3.60
  -6  -2   1   38.60    4.00
  -6  -2   1   33.50    3.80
   6   2  -1   43.90    3.50
   6   2  -1   42.40    4.00
   6   2  -1   44.60    4.30
   6   2  -1   44.40    3.80
  -5  -2   1   58.99    5.50
  -5  -2   1   60.29    5.70
  -5  -2   1   64.69    5.40
  -5  -2   1   63.39    5.30
  -5  -2   1   57.69    5.20
  -5  -2   1   62.29    5.60
   5   2  -1   60.49    5.70
   5   2  -1   68.59    5.20
   5   2  -1   68.59    5.50
   5   2  -1   58.49    5.70
  -4  -2   1    4.30    0.70
  -4  -2   1    5.80    0.90
  -4  -2   1    3.60    0.50
  -4  -2   1    5.50    0.80
  -4  -2   1    3.00    0.80
  -4  -2   1    1.70    1.00
   4   2  -1    4.10    1.00
   4   2  -1    3.20    0.80
   4   2  -1    3.60    1.10
  -3  -2   1   83.99    7.60
  -3  -2   1   97.49    7.50
  -3  -2   1   96.79    7.60
  -3  -2   1   91.69    7.50
   3   2  -1   86.69    7.70
   3   2  -1   87.89    7.60
  -1  -2   1   -6.60    0.30
  -1  -2   1   -6.70    0.30
   1   2  -1   -7.80    0.20
   1   2  -1   -7.90    0.20
   0  -2   1   -0.20    0.10
   0  -2   1    0.20    0.20
   0  -2   1    0.00    0.20
  -1   2  -1  958.70   70.69
  -1   2  -1  766.12   70.59
  -1   2  -1  798.42   70.69
  -1   2  -1  987.70   70.69
  -2   2  -1   85.69    7.40
  -2   2  -1   86.29    7.50
  -2   2  -1   87.69    7.40
  -2   2  -1   90.39    7.60
  -2   2  -1   90.49    7.50
  -2   2  -1   92.49    7.50
  -2   2  -1   95.79    7.50
  -2   2  -1   90.79    7.50
  -2   2  -1   90.79    7.60
   3  -2   1   60.49    6.00
   3  -2   1   69.99    6.10
  -3   2  -1   69.39    6.00
  -3   2  -1   68.39    5.90
  -3   2  -1   78.99    6.20
  -3   2  -1   76.39    6.00
  -3   2  -1   71.09    6.00
  -3   2  -1   70.79    6.00
  -3   2  -1   70.89    6.10
  -3   2  -1   67.69    5.90
  -3   2  -1   74.69    6.20
   4  -2   1  128.89   10.10
   4  -2   1  115.69   10.00
   4  -2   1  131.59   10.20
   4  -2   1  121.79   10.30
  -4   2  -1  119.19   10.00
  -4   2  -1  124.39   10.10
  -4   2  -1  122.89   10.20
  -4   2  -1  120.19   10.30
  -4   2  -1  111.09   10.00
  -4   2  -1  121.19   10.40
  -4   2  -1  109.79   10.10
  -4   2  -1  120.89   10.10
  -4   2  -1  126.49   10.00
   5  -2   1  270.17   21.90
   5  -2   1  261.07   22.10
   5  -2   1  262.27   21.70
   5  -2   1  295.37   21.80
  -5   2  -1  302.87   21.80
  -5   2  -1  262.27   21.80
  -5   2  -1  250.77   21.90
  -5   2  -1  249.88   22.10
  -5   2  -1  256.77   21.80
  -5   2  -1  265.17   21.70
  -5   2  -1  277.27   21.90
  -5   2  -1  240.38   21.90
  -5   2  -1  262.67   22.10
   6  -2   1   15.10    2.20
   6  -2   1   16.20    1.70
   6  -2   1   16.50    2.50
   6  -2   1   14.60    2.30
   6  -2   1   16.30    1.90
  -6   2  -1   15.10    2.40
  -6   2  -1   17.60    2.10
  -6   2  -1   13.30    2.00
  -6   2  -1   13.00    2.10
  -6   2  -1   14.70    1.80
  -6   2  -1   16.70    2.00
  -6   2  -1   12.50    1.80
  -6   2  -1   16.70    2.60
   7  -2   1    0.40    1.10
   7  -2   1    3.30    1.30
   7  -2   1    0.90    0.90
   7  -2   1    3.20    1.50
  -7   2  -1    0.30    1.30
  -7   2  -1    1.90    1.10
  -7   2  -1    1.60    1.00
  -7   2  -1    1.30    1.20
  -7   2  -1    1.70    1.00
  -7   2  -1    2.10    1.30
   8  -2   1    9.20    2.20
   8  -2   1    9.10    2.10
   8  -2   1    7.50    1.80
  -8   2  -1    7.60    2.10
  -8   2  -1   10.80    1.80
  -8   2  -1   10.50    2.00
  -8   2  -1   12.70    2.30
  -8   2  -1    7.80    2.10
  -8   2  -1    6.00    1.60
   9  -2   1   21.70    3.70
   9  -2   1   24.20    4.00
   9  -2   1   30.70    3.60
  -9   2  -1   28.80    4.30
  -9   2  -1   29.50    3.70
  -9   2  -1   27.30    3.90
  -9   2  -1   24.80    3.50
  10  -2   1   -4.40    1.80
  10  -2   1    1.60    2.10
  10  -2   1    0.00    1.70
 -10   2  -1    4.00    2.60
 -10   2  -1   -0.30    1.70
 -10   2  -1    0.20    1.80
 -10   2  -1   -0.40    1.50
  11  -2   1   -0.80    1.70
  11  -2   1    0.70    1.70
  11  -2   1   -2.10    1.80
 -11   2  -1   -0.90    1.60
 -11   2  -1    1.90    2.20
 -11   2  -1    2.10    2.50
 -11   2  -1    9.70    2.60
  12  -2   1    7.50    3.10
  12  -2   1   10.80    3.20
 -12   2  -1    4.80    2.30
 -12   2  -1    5.40    3.50
 -12   2  -1    3.00    2.40
  13  -2   1   -0.80    2.60
  13  -2   1    2.00    2.80
 -13   2  -1    2.70    2.50
 -13   2  -1    5.20    2.70
 -13   2  -1   -0.60    3.50
 -13  -2   0    3.60    2.30
 -13  -2   0   -0.90    3.60
 -13  -2   0   -0.80    2.30
  13   2   0    3.80    2.70
  13   2   0    1.30    2.80
 -12  -2   0    0.30    2.20
 -12  -2   0    3.80    2.00
 -12  -2   0   -3.60    3.00
  12   2   0    1.10    2.50
  12   2   0    0.80    2.40
 -11  -2   0    7.80    3.30
 -11  -2   0    4.20    2.50
 -11  -2   0    8.50    2.40
  11   2   0    1.60    2.50
  11   2   0    7.60    2.70
 -10  -2   0    0.10    1.50
 -10  -2   0    1.40    2.10
 -10  -2   0    0.20    1.90
  10   2   0    2.30    2.20
  10   2   0    1.80    2.10
  10   2   0   -1.60    1.40
  -9  -2   0    2.40    1.60
  -9  -2   0    4.20    1.60
  -9  -2   0    1.90    1.30
  -9  -2   0    1.10    1.80
   9   2   0    3.10    2.00
   9   2   0    4.70    1.50
   9   2   0    4.80    2.00
  -8  -2   0   18.70    2.60
  -8  -2   0   18.90    2.80
  -8  -2   0   17.60    2.70
  -8  -2   0   16.50    3.30
   8   2   0   25.40    3.20
   8   2   0   19.90    2.60
   8   2   0   18.50    3.10
  -7  -2   0   66.49    6.20
  -7  -2   0   61.99    6.50
  -7  -2   0   76.09    7.10
  -7  -2   0   74.09    6.80
  -7  -2   0   70.09    6.50
   7   2   0   79.99    6.90
   7   2   0   82.79    6.50
   7   2   0   72.59    6.90
  -6  -2   0   43.80    4.40
  -6  -2   0   42.30    4.10
  -6  -2   0   42.60    4.40
  -6  -2   0   48.00    4.20
  -6  -2   0   46.40    4.70
  -6  -2   0   49.40    4.70
   6   2   0   48.30    4.70
   6   2   0   52.39    4.70
   6   2   0   51.29    4.00
   6   2   0   53.29    4.40
  -5  -2   0  169.88   14.70
  -5  -2   0  159.98   14.40
  -5  -2   0  175.48   14.70
  -5  -2   0  174.78   14.40
  -5  -2   0  183.68   14.90
  -5  -2   0  171.18   14.60
   5   2   0  195.38   14.30
   5   2   0  189.98   14.60
   5   2   0  175.88   14.80
   5   2   0  162.78   14.80
  -4  -2   0   31.20    3.30
  -4  -2   0   31.00    3.10
  -4  -2   0   30.80    2.80
  -4  -2   0   35.70    3.00
  -4  -2   0   32.40    2.90
  -4  -2   0   31.30    3.10
   4   2   0   30.20    2.90
   4   2   0   35.90    3.30
   4   2   0   32.80    3.20
  -3  -2   0  324.27   26.80
  -3  -2   0  357.46   26.50
  -3  -2   0  332.57   26.60
  -3  -2   0  295.47   26.70
  -3  -2   0  352.26   26.70
  -3  -2   0  327.67   26.70
   3   2   0  286.67   26.70
   3   2   0  349.77   26.80
  -2  -2   0    8.90    1.10
  -2  -2   0    8.40    1.20
   2   2   0   10.80    1.20
  -1  -2   0   -1.80    0.20
  -1  -2   0   -2.00    0.10
   1   2   0   -2.20    0.20
   1   2   0   -2.30    0.20
   0  -2   0   -0.10    0.10
   1  -2   0   -2.10    0.20
   1  -2   0   -1.90    0.20
   1  -2   0   -1.60    0.30
  -1   2   0   -1.30    0.30
  -2   2   0   10.90    1.30
  -2   2   0   15.10    1.30
  -2   2   0   10.10    1.40
  -2   2   0   13.10    1.30
   3  -2   0  356.26   29.20
  -3   2   0  364.36   29.10
  -3   2   0  363.86   29.20
  -3   2   0  373.76   28.90
  -3   2   0  352.96   29.10
  -3   2   0  345.07   29.00
  -3   2   0  360.16   29.20
  -3   2   0  374.06   29.10
  -3   2   0  334.37   28.90
   4  -2   0   28.50    2.80
   4  -2   0   36.50    3.10
   4  -2   0   31.70    2.90
   4  -2   0   37.90    3.30
  -4   2   0   28.90    3.00
  -4   2   0   35.70    2.80
  -4   2   0   33.10    3.20
  -4   2   0   32.30    3.00
  -4   2   0   34.50    3.00
  -4   2   0   34.50    3.30
  -4   2   0   29.40    2.90
  -4   2   0   33.10    3.00
   5  -2   0  180.18   14.50
   5  -2   0  178.78   15.00
   5  -2   0  182.38   14.80
   5  -2   0  198.68   14.70
  -5   2   0  165.48   14.80
  -5   2   0  177.08   14.70
  -5   2   0  172.38   14.60
  -5   2   0  161.08   14.70
  -5   2   0  175.28   15.00
  -5   2   0  169.28   15.00
  -5   2   0  189.98   14.50
   6  -2   0   53.69    4.80
   6  -2   0   50.69    4.30
   6  -2   0   58.59    4.50
   6  -2   0   47.20    4.80
  -6   2   0   45.70    4.80
  -6   2   0   45.60    4.60
  -6   2   0   54.69    4.30
  -6   2   0   50.29    4.70
  -6   2   0   47.70    5.00
  -6   2   0   46.00    4.50
  -6   2   0   48.30    4.90
   7  -2   0   77.39    6.30
   7  -2   0   67.59    6.80
   7  -2   0   76.19    6.60
   7  -2   0   69.29    6.90
  -7   2   0   75.99    6.90
  -7   2   0   75.89    6.50
  -7   2   0   72.69    7.00
  -7   2   0   70.79    6.70
  -7   2   0   68.59    6.40
  -7   2   0   72.19    6.60
   8  -2   0   14.40    2.80
   8  -2   0   23.30    2.80
   8  -2   0   16.80    3.10
  -8   2   0   22.60    2.90
  -8   2   0   23.30    3.10
  -8   2   0   17.80    2.70
  -8   2   0   18.20    3.20
  -8   2   0   19.20    2.60
  -8   2   0   24.30    2.70
   9  -2   0    2.90    1.70
   9  -2   0    6.50    2.30
   9  -2   0    3.90    1.70
  -9   2   0    0.20    1.70
  -9   2   0    2.60    1.30
  -9   2   0    1.40    1.90
  -9   2   0    1.00    2.20
  -9   2   0    1.30    1.40
  10  -2   0    1.00    2.20
  10  -2   0    0.80    1.80
  10  -2   0    2.10    2.20
 -10   2   0   -2.30    1.30
 -10   2   0    1.80    1.90
 -10   2   0    4.20    2.70
 -10   2   0    2.20    2.30
  11  -2   0    7.40    2.40
  11  -2   0    4.10    2.50
  11  -2   0    8.60    2.50
 -11   2   0    8.90    2.80
 -11   2   0    4.20    1.80
 -11   2   0    5.50    2.00
  12  -2   0   -3.20    1.80
  12  -2   0   -1.90    2.30
  12  -2   0    1.00    2.30
 -12   2   0    0.60    2.10
 -12   2   0    9.40    2.50
 -12   2   0   -1.30    2.90
  13  -2   0    6.80    3.30
  13  -2   0   -3.30    2.30
 -13   2   0   -0.50    1.80
 -13   2   0    1.80    2.40
 -13   2   0   -1.60    3.30
 -13  -2  -1    0.40    2.20
 -13  -2  -1   -0.30    2.30
 -13  -2  -1    1.70    3.60
  13   2   1    4.60    3.00
  13   2   1    2.20    1.80
  13   2   1    1.20    2.90
 -12  -2  -1    6.30    3.60
 -12  -2  -1    5.50    2.50
 -12  -2  -1    7.20    2.40
  12   2   1    3.50    2.70
  12   2   1    6.10    2.10
  12   2   1    3.90    2.70
 -11  -2  -1    2.30    2.40
 -11  -2  -1    1.60    1.80
 -11  -2  -1   -0.40    1.80
  11   2   1   -2.50    2.10
  11   2   1   -1.20    2.10
 -10  -2  -1    1.30    1.40
 -10  -2  -1   -2.40    1.40
 -10  -2  -1   -1.20    1.80
  10   2   1   -1.40    1.60
  10   2   1    0.50    2.10
  -9  -2  -1   27.40    4.10
  -9  -2  -1   30.90    3.60
  -9  -2  -1   23.60    3.60
  -9  -2  -1   26.20    3.60
   9   2   1   32.50    4.10
   9   2   1   22.60    3.70
   9   2   1   27.60    3.40
  -8  -2  -1   11.10    2.70
  -8  -2  -1    9.30    1.90
  -8  -2  -1   12.30    2.10
  -8  -2  -1    6.60    2.00
   8   2   1    4.20    2.00
   8   2   1   12.00    2.60
   8   2   1   10.30    2.00
  -7  -2  -1    1.20    1.40
  -7  -2  -1    1.20    0.80
  -7  -2  -1    1.40    1.10
  -7  -2  -1   -0.10    1.60
  -7  -2  -1    2.30    1.20
   7   2   1    1.40    1.00
   7   2   1    1.30    1.40
   7   2   1    3.00    1.70
  -6  -2  -1   16.70    2.30
  -6  -2  -1   12.70    1.80
  -6  -2  -1   15.50    2.40
  -6  -2  -1   16.80    1.80
  -6  -2  -1   13.80    2.00
  -6  -2  -1   10.60    2.10
   6   2   1   16.00    2.30
   6   2   1   14.60    1.90
   6   2   1   16.80    1.60
   6   2   1   15.90    2.50
  -5  -2  -1  281.67   21.80
  -5  -2  -1  245.78   21.60
  -5  -2  -1  235.78   21.50
  -5  -2  -1  261.57   21.90
  -5  -2  -1  297.97   21.40
  -5  -2  -1  241.48   21.80
  -5  -2  -1  252.87   21.40
  -5  -2  -1  244.68   21.70
   5   2   1  271.57   21.80
   5   2   1  264.17   21.50
   5   2   1  283.97   21.40
   5   2   1  271.47   21.90
  -4  -2  -1  121.49   10.10
  -4  -2  -1  128.09    9.80
  -4  -2  -1  108.59    9.90
  -4  -2  -1  117.19    9.80
  -4  -2  -1  119.49   10.20
  -4  -2  -1  108.69   10.00
  -4  -2  -1  121.09   10.10
  -4  -2  -1  108.99   10.00
   4   2   1  123.19    9.90
   4   2   1  127.09   10.10
   4   2   1  126.69    9.80
   4   2   1  116.59   10.20
  -3  -2  -1   63.99    5.70
  -3  -2  -1   73.39    5.90
  -3  -2  -1   65.79    5.80
  -3  -2  -1   71.79    5.90
  -3  -2  -1   71.39    5.70
  -3  -2  -1   71.49    6.00
  -3  -2  -1   72.19    5.90
  -3  -2  -1   67.99    5.90
   3   2   1   71.49    6.00
   3   2   1   59.29    5.80
  -2  -2  -1   64.59    6.40
  -2  -2  -1   61.49    6.40
  -2  -2  -1   88.49    6.40
  -2  -2  -1   74.99    6.50
  -2  -2  -1   86.39    6.20
  -2  -2  -1   84.39    6.40
   2   2   1   69.09    6.40
  -1  -2  -1  400.26   32.30
   0  -2  -1    0.10    0.20
   0  -2  -1   -0.20    0.20
   0   2   1   -0.10    0.10
   0   2   1    0.10    0.10
   0   2   1   -0.10    0.20
   1  -2  -1   -7.90    0.20
   1  -2  -1   -7.50    0.20
   1  -2  -1   -8.20    0.20
  -1   2   1   -7.90    0.10
  -1   2   1   -6.50    0.30
  -1   2   1   -7.80    0.20
   2  -2  -1   83.79    7.00
   3  -2  -1   93.89    7.10
   3  -2  -1   70.69    7.00
  -3   2   1   88.19    6.90
  -3   2   1   93.79    6.90
  -3   2   1   87.39    7.00
  -3   2   1   91.39    7.00
  -3   2   1   71.09    7.00
  -3   2   1   69.59    7.00
   4  -2  -1    3.30    1.10
   4  -2  -1    3.20    0.70
   4  -2  -1    5.20    1.00
  -4   2   1    3.00    0.80
  -4   2   1    4.90    0.70
  -4   2   1    5.10    0.80
  -4   2   1    3.60    1.10
  -4   2   1    4.90    0.90
  -4   2   1    3.80    1.00
   5  -2  -1   68.19    5.90
   5  -2  -1   73.29    5.60
   5  -2  -1   61.39    5.80
  -5   2   1   62.69    6.00
  -5   2   1   62.89    5.50
  -5   2   1   65.69    5.70
  -5   2   1   65.39    5.70
  -5   2   1   60.89    5.80
  -5   2   1   67.09    6.00
   6  -2  -1   41.20    4.00
   6  -2  -1   42.10    4.30
   6  -2  -1   48.50    3.80
  -6   2   1   36.80    4.20
  -6   2   1   42.50    4.10
  -6   2   1   36.90    3.90
  -6   2   1   41.80    4.20
  -6   2   1   43.80    3.90
  -6   2   1   38.90    3.70
   7  -2  -1   77.79    7.30
   7  -2  -1   85.09    7.10
   7  -2  -1   77.09    7.30
   7  -2  -1   87.39    6.80
  -7   2   1   78.39    7.00
  -7   2   1   84.49    7.40
  -7   2   1   70.29    7.00
  -7   2   1   69.89    6.70
  -7   2   1   75.39    6.90
  -7   2   1   85.19    7.50
   8  -2  -1    4.10    1.90
   8  -2  -1    3.10    1.40
   8  -2  -1    8.10    1.90
   8  -2  -1    7.60    2.00
  -8   2   1    6.20    1.70
  -8   2   1    4.70    1.20
  -8   2   1    3.30    1.30
  -8   2   1    5.40    1.90
  -8   2   1    6.60    2.10
  -8   2   1    5.90    1.40
   9  -2  -1    2.20    1.90
   9  -2  -1    2.00    1.50
   9  -2  -1   -0.40    1.20
  -9   2   1   -1.70    1.40
  -9   2   1    0.10    1.10
  -9   2   1   -0.40    1.10
  -9   2   1    1.60    2.10
  -9   2   1   -2.90    1.60
  10  -2  -1    2.10    2.00
  10  -2  -1    1.00    1.60
  10  -2  -1    1.20    2.10
 -10   2   1    4.70    2.10
 -10   2   1   -0.30    1.80
 -10   2   1    4.20    2.40
 -10   2   1    2.30    1.60
  11  -2  -1    4.20    2.00
  11  -2  -1    3.90    2.40
  11  -2  -1    4.20    2.20
 -11   2   1    5.30    2.50
 -11   2   1    4.00    2.20
 -11   2   1    3.60    1.90
  12  -2  -1    2.00    2.50
  12  -2  -1   -1.30    1.80
  12  -2  -1    0.20    2.40
 -12   2   1    2.80    3.10
 -12   2   1   -2.90    1.30
 -12   2   1    0.30    1.70
  13  -2  -1   -0.70    1.90
  13  -2  -1    3.50    2.90
  13  -2  -1    1.80    2.60
 -13   2   1    2.90    2.00
 -13   2   1    2.10    2.30
 -13   2   1   -1.80    3.10
  14  -2  -1   -0.10    2.70
  14  -2  -1   -2.30    2.70
 -14   2   1    6.60    3.30
 -14   2   1   10.00    3.00
 -14   2   1    4.90    3.00
 -13  -2  -2    0.50    2.80
 -13  -2  -2    7.80    2.90
 -13  -2  -2    6.30    4.00
  13   2   2    1.50    2.30
  13   2   2    5.30    3.20
  13   2   2    1.60    3.00
 -12  -2  -2    2.40    2.50
 -12  -2  -2    0.50    3.20
 -12  -2  -2    0.20    2.20
  12   2   2    2.60    2.70
  12   2   2   -1.50    2.30
  12   2   2    1.40    2.10
 -11  -2  -2    0.80    2.30
 -11  -2  -2    1.10    2.30
 -11  -2  -2   -0.30    2.00
  11   2   2   -2.10    1.60
  11   2   2    1.90    2.40
  11   2   2    1.30    2.20
 -10  -2  -2    2.10    2.20
 -10  -2  -2    4.10    2.30
 -10  -2  -2    7.60    2.50
  10   2   2    5.30    2.60
  10   2   2    5.80    2.20
  10   2   2    6.70    2.50
  -9  -2  -2    0.60    1.60
  -9  -2  -2    2.00    1.60
  -9  -2  -2    1.80    1.60
  -9  -2  -2    0.90    2.50
   9   2   2    0.20    2.00
   9   2   2    3.60    2.10
  -8  -2  -2   49.90    5.40
  -8  -2  -2   49.10    5.70
  -8  -2  -2   54.79    5.70
  -8  -2  -2   66.19    6.30
   8   2   2   53.69    5.90
   8   2   2   55.29    5.60
   8   2   2   58.99    5.30
  -7  -2  -2  119.49   10.70
  -7  -2  -2  111.09   10.40
  -7  -2  -2  114.19   10.30
  -7  -2  -2  109.79   10.20
   7   2   2  117.19   10.50
   7   2   2  123.99   10.40
   7   2   2  120.99   10.00
  -6  -2  -2    1.00    1.20
  -6  -2  -2   -0.50    0.70
  -6  -2  -2    2.00    0.70
  -6  -2  -2    1.70    1.50
  -6  -2  -2    0.60    0.90
  -6  -2  -2    1.30    1.30
  -6  -2  -2    0.40    0.90
   6   2   2    1.00    0.90
   6   2   2    1.80    0.70
   6   2   2   -1.00    1.20
   6   2   2    0.10    1.20
  -5  -2  -2  183.68   16.70
  -5  -2  -2  184.08   16.70
  -5  -2  -2  203.18   16.90
  -5  -2  -2  187.68   16.60
  -5  -2  -2  217.68   16.30
  -5  -2  -2  182.78   16.50
  -5  -2  -2  199.58   16.30
  -5  -2  -2  210.48   16.70
   5   2   2  196.08   16.80
   5   2   2  195.68   16.30
   5   2   2  206.68   16.30
   5   2   2  210.08   16.70
   5   2   2  209.98   16.50
  -4  -2  -2  171.28   15.50
  -4  -2  -2  178.58   15.40
  -4  -2  -2  203.88   15.30
  -4  -2  -2  194.48   15.70
  -4  -2  -2  183.28   15.60
  -4  -2  -2  200.88   15.30
  -4  -2  -2  201.98   15.60
  -4  -2  -2  189.38   15.30
  -4  -2  -2  169.48   15.50
   4   2   2  176.38   15.60
   4   2   2  198.38   15.30
   4   2   2  184.38   15.30
   4   2   2  178.38   15.50
   4   2   2  177.98   15.50
  -3  -2  -2    6.20    0.80
  -3  -2  -2    6.40    1.30
  -3  -2  -2    5.30    1.10
  -3  -2  -2    4.10    1.00
  -3  -2  -2    4.90    1.10
  -3  -2  -2    5.80    1.10
  -3  -2  -2    5.40    0.80
  -3  -2  -2    5.40    1.10
  -3  -2  -2    6.50    0.90
   3   2   2    5.50    0.80
   3   2   2    6.00    0.80
   3   2   2    5.00    1.20
   3   2   2    5.30    1.10
   3   2   2    4.60    1.00
  -2  -2  -2  105.39    8.30
  -2  -2  -2   98.89    8.30
  -2  -2  -2   95.99    8.10
  -2  -2  -2  101.59    8.20
  -2  -2  -2   99.19    8.40
  -2  -2  -2   96.99    8.40
  -2  -2  -2   92.89    8.30
  -2  -2  -2  106.39    8.20
  -2  -2  -2   97.19    8.40
  -2  -2  -2   99.89    8.20
   2   2   2   95.19    8.30
  -1  -2  -2  579.04   43.10
  -1  -2  -2  504.05   43.00
   1   2   2  513.85   43.00
   0  -2  -2    1.50    0.40
   0  -2  -2    0.20    0.40
   0  -2  -2    4.00    0.50
   0  -2  -2    0.20    0.50
   0  -2  -2    2.90    0.60
   0   2   2    0.20    0.30
   0   2   2    0.20    0.30
   0   2   2    3.20    0.50
   1  -2  -2 1885.61  163.18
  -1   2   2 1843.72  163.28
  -1   2   2 2209.98  163.18
  -1   2   2 2183.98  163.28
   2  -2  -2   65.39    6.50
   2  -2  -2   82.19    6.60
  -2   2   2   70.79    6.40
  -2   2   2   81.29    6.60
  -2   2   2   93.59    6.50
   3  -2  -2  283.47   23.30
   3  -2  -2  280.77   23.30
  -3   2   2  303.27   23.10
  -3   2   2  242.78   23.20
  -3   2   2  316.97   23.20
  -3   2   2  285.57   23.20
   4  -2  -2    0.80    0.70
   4  -2  -2    1.60    0.60
   4  -2  -2    1.90    0.90
  -4   2   2    3.20    0.50
  -4   2   2    4.40    1.00
  -4   2   2    1.50    0.70
  -4   2   2    1.00    0.80
  -4   2   2    2.10    0.60
  -4   2   2    2.20    0.70
   5  -2  -2   56.69    5.30
   5  -2  -2   60.99    5.10
   5  -2  -2   61.69    5.50
  -5   2   2   58.09    5.10
  -5   2   2   61.39    5.00
  -5   2   2   54.69    5.20
  -5   2   2   57.29    5.40
  -5   2   2   57.19    5.50
  -5   2   2   61.09    5.20
   6  -2  -2   42.90    4.20
   6  -2  -2   46.10    3.90
   6  -2  -2   48.50    4.10
  -6   2   2   45.60    3.70
  -6   2   2   34.90    3.80
  -6   2   2   34.20    3.90
  -6   2   2   45.30    4.20
  -6   2   2   42.80    4.30
  -6   2   2   43.20    4.00
   7  -2  -2   34.60    3.20
   7  -2  -2   36.30    3.60
   7  -2  -2   35.10    3.80
  -7   2   2   35.60    3.90
  -7   2   2   30.30    3.30
  -7   2   2   30.80    3.10
  -7   2   2   39.40    3.90
  -7   2   2   30.90    3.30
  -7   2   2   33.80    3.50
   8  -2  -2   17.00    2.10
   8  -2  -2   12.60    2.20
   8  -2  -2   15.90    2.60
   8  -2  -2   16.40    2.80
  -8   2   2   17.40    2.20
  -8   2   2   16.40    2.80
  -8   2   2   16.90    2.30
  -8   2   2   15.30    2.00
  -8   2   2   11.50    2.10
  -8   2   2   15.80    2.70
   9  -2  -2    0.80    1.40
   9  -2  -2   -3.20    1.50
   9  -2  -2    1.00    1.70
  -9   2   2   -1.70    1.90
  -9   2   2   -1.60    1.40
  -9   2   2    0.60    0.80
  -9   2   2    4.20    1.70
  -9   2   2    0.70    1.10
  10  -2  -2   -0.80    1.80
  10  -2  -2    0.20    1.50
  10  -2  -2   -2.10    1.80
 -10   2   2   -1.90    1.20
 -10   2   2   -0.70    1.10
 -10   2   2   -0.30    1.70
 -10   2   2   -3.20    1.90
  11  -2  -2   14.90    3.50
  11  -2  -2   20.00    3.20
  11  -2  -2   16.60    3.20
 -11   2   2   15.60    3.70
 -11   2   2   15.80    2.80
 -11   2   2   12.00    2.90
  12  -2  -2    2.50    2.10
  12  -2  -2    3.80    2.40
  12  -2  -2    4.40    2.20
 -12   2   2    5.70    2.00
 -12   2   2    0.00    2.00
 -12   2   2   -0.60    1.90
  13  -2  -2   -2.40    2.40
  13  -2  -2   -0.30    2.40
  13  -2  -2   -2.60    1.90
 -13   2   2    1.90    2.30
 -13   2   2    4.80    3.50
 -13   2   2   -0.50    1.70
  14  -2  -2    2.70    3.00
  14  -2  -2    2.10    2.60
  14  -2  -2   -1.20    2.70
 -14   2   2   -1.00    3.60
 -14   2   2   -1.80    1.90
 -14   2   2    1.60    2.60
 -12  -2  -3    5.10    2.60
 -12  -2  -3   -0.90    3.10
 -12  -2  -3    2.90    2.80
  12   2   3    2.00    2.90
  12   2   3    0.60    2.60
  12   2   3    3.70    2.50
 -11  -2  -3   -0.70    2.70
 -11  -2  -3    1.30    2.00
 -11  -2  -3    2.80    2.20
  11   2   3    4.20    2.60
  11   2   3    2.40    2.40
  11   2   3    0.80    1.90
 -10  -2  -3    0.20    1.80
 -10  -2  -3   -2.20    2.30
 -10  -2  -3   -2.00    2.00
  10   2   3    1.90    2.40
  10   2   3    0.60    2.10
  10   2   3    0.20    1.60
  -9  -2  -3    4.60    2.00
  -9  -2  -3    2.60    2.20
  -9  -2  -3    0.80    2.50
  -9  -2  -3    2.60    1.80
   9   2   3    1.00    1.70
   9   2   3    0.50    1.90
   9   2   3    2.10    2.20
  -8  -2  -3    4.10    1.80
  -8  -2  -3    2.90    2.00
  -8  -2  -3    5.70    2.50
  -8  -2  -3    3.80    1.70
   8   2   3    3.60    1.80
   8   2   3    2.20    2.00
   8   2   3    1.40    2.10
  -7  -2  -3  106.39    9.80
  -7  -2  -3  109.99   10.20
  -7  -2  -3  108.89    9.90
  -7  -2  -3  112.39   10.00
   7   2   3  111.69    9.50
   7   2   3  109.99    9.90
   7   2   3  106.09   10.10
   7   2   3  116.19    9.90
  -6  -2  -3    0.90    1.10
  -6  -2  -3    1.00    1.00
  -6  -2  -3    0.90    1.10
  -6  -2  -3    3.00    1.40
  -6  -2  -3    1.90    1.40
  -6  -2  -3    0.60    1.40
  -6  -2  -3   -0.10    0.80
   6   2   3   -1.20    1.10
   6   2   3    0.20    0.80
   6   2   3   -0.90    1.30
   6   2   3    0.10    1.00
   6   2   3    0.80    0.90
  -5  -2  -3   12.60    1.60
  -5  -2  -3   12.90    2.10
  -5  -2  -3   14.20    1.70
  -5  -2  -3   12.30    2.10
  -5  -2  -3    8.60    1.90
  -5  -2  -3   16.60    1.80
  -5  -2  -3   10.80    1.80
  -5  -2  -3   11.40    1.90
  -5  -2  -3    7.90    1.70
   5   2   3   10.50    1.90
   5   2   3   15.00    1.60
   5   2   3   14.30    1.70
   5   2   3   13.60    1.60
   5   2   3   10.80    1.90
   5   2   3   10.80    1.90
  -4  -2  -3   53.29    4.50
  -4  -2  -3   39.40    4.40
  -4  -2  -3   44.80    4.30
  -4  -2  -3   40.70    4.40
  -4  -2  -3   51.79    4.30
  -4  -2  -3   47.80    4.50
  -4  -2  -3   49.80    4.30
  -4  -2  -3   46.50    4.60
  -4  -2  -3   49.50    4.70
   4   2   3   53.59    4.50
   4   2   3   45.90    4.60
   4   2   3   46.40    4.50
   4   2   3   49.99    4.30
   4   2   3   51.59    4.20
  -3  -2  -3    7.90    1.10
  -3  -2  -3   10.10    1.20
  -3  -2  -3    6.90    1.40
  -3  -2  -3   11.10    1.60
  -3  -2  -3    8.50    1.30
  -3  -2  -3    9.80    1.50
  -3  -2  -3    8.90    1.40
  -3  -2  -3    9.40    1.50
  -3  -2  -3    8.30    1.40
   3   2   3    8.90    1.30
   3   2   3    9.10    1.20
   3   2   3    7.70    1.30
   3   2   3    8.50    1.10
   3   2   3    9.80    1.50
  -2  -2  -3    9.40    1.30
  -2  -2  -3   11.10    1.20
  -2  -2  -3    7.50    1.30
  -2  -2  -3    6.80    1.40
  -2  -2  -3    9.50    1.40
  -2  -2  -3    9.50    1.40
  -2  -2  -3   11.00    1.20
  -2  -2  -3   10.00    1.40
   2   2   3   10.40    1.20
   2   2   3    9.00    1.40
   2   2   3    8.20    1.30
   2   2   3    8.40    1.30
   2   2   3    9.60    1.20
  -1  -2  -3   66.59    6.00
  -1  -2  -3   72.09    6.00
  -1  -2  -3   73.19    5.80
  -1  -2  -3   73.09    5.90
  -1  -2  -3   74.39    6.00
  -1  -2  -3   75.99    6.00
  -1  -2  -3   68.99    5.80
   1   2   3   71.09    6.00
   1   2   3   60.49    5.90
   1   2   3   62.49    5.80
   0  -2  -3   81.39    8.60
   0  -2  -3  118.89    8.50
   0  -2  -3   91.89    8.60
   0  -2  -3   84.19    8.50
   0  -2  -3  120.99    8.60
   0   2   3  114.79    8.60
   0   2   3  108.69    8.50
   1  -2  -3 1418.06  125.09
   1  -2  -3 1676.73  124.99
  -1   2   3 1654.33  125.09
  -1   2   3 1560.44  124.99
  -1   2   3 1459.15  124.99
   2  -2  -3  108.19    8.90
   2  -2  -3  107.49    8.80
  -2   2   3   93.39    8.80
  -2   2   3  115.19    8.90
  -2   2   3  113.99    8.80
  -2   2   3  105.09    8.80
   3  -2  -3   58.19    5.00
   3  -2  -3   59.49    5.00
   3  -2  -3   55.19    5.00
  -3   2   3   53.39    4.80
  -3   2   3   55.39    5.00
  -3   2   3   66.19    4.90
  -3   2   3   62.99    4.90
  -3   2   3   56.59    5.00
  -3   2   3   50.29    4.90
   4  -2  -3   26.30    2.80
   4  -2  -3   29.30    2.80
   4  -2  -3   27.50    2.60
   4  -2  -3   29.40    2.80
  -4   2   3   29.20    2.80
  -4   2   3   31.20    2.60
  -4   2   3   24.60    2.60
  -4   2   3   32.10    2.90
  -4   2   3   32.40    2.90
  -4   2   3   30.00    2.50
   5  -2  -3    1.70    0.80
   5  -2  -3    2.10    0.80
   5  -2  -3    2.50    1.00
  -5   2   3    1.20    0.60
  -5   2   3    0.80    1.00
  -5   2   3    2.20    0.60
  -5   2   3    1.30    0.50
  -5   2   3    1.10    0.80
  -5   2   3    1.60    0.80
   6  -2  -3   -0.10    0.60
   6  -2  -3    0.30    1.00
   6  -2  -3    0.20    0.90
  -6   2   3   -0.10    0.70
  -6   2   3   -0.50    0.60
  -6   2   3    0.10    0.40
  -6   2   3   -0.90    1.10
  -6   2   3    0.20    1.00
  -6   2   3    0.40    0.90
   7  -2  -3   80.79    6.60
   7  -2  -3   81.49    6.80
   7  -2  -3   74.29    7.00
  -7   2   3   75.39    6.40
  -7   2   3   67.29    6.50
  -7   2   3   63.99    6.60
  -7   2   3   72.99    7.00
  -7   2   3   78.39    6.60
  -7   2   3   82.19    7.00
   8  -2  -3    0.80    1.20
   8  -2  -3   -0.90    1.00
   8  -2  -3    0.60    1.50
   8  -2  -3    3.20    1.70
  -8   2   3    1.00    0.80
  -8   2   3    0.20    0.90
  -8   2   3    0.90    1.20
  -8   2   3    0.50    0.90
  -8   2   3    2.10    1.60
  -8   2   3    2.30    1.70
   9  -2  -3    1.20    1.40
   9  -2  -3    5.00    1.90
   9  -2  -3    3.40    2.00
  -9   2   3    4.50    1.40
  -9   2   3   -0.30    1.30
  -9   2   3    2.80    1.20
  -9   2   3    3.20    2.10
  10  -2  -3   -0.90    1.40
  10  -2  -3    0.30    1.50
  10  -2  -3   -1.70    1.80
 -10   2   3   -0.70    1.50
 -10   2   3    0.30    1.20
 -10   2   3    2.90    1.40
 -10   2   3   -0.40    2.10
  11  -2  -3    1.20    2.20
  11  -2  -3   -0.30    1.70
  11  -2  -3    1.10    2.30
 -11   2   3    1.50    1.50
 -11   2   3   -1.60    1.20
 -11   2   3    2.30    2.50
  12  -2  -3    8.10    3.00
  12  -2  -3    3.50    2.50
  12  -2  -3    5.20    2.30
 -12   2   3    7.90    3.20
 -12   2   3    7.10    2.20
 -12   2   3    2.90    2.20
  13  -2  -3    1.60    2.60
  13  -2  -3    2.60    2.20
  13  -2  -3   -2.80    2.40
 -13   2   3    2.90    3.20
 -13   2   3    0.10    2.20
 -13   2   3   -1.30    1.60
  14  -2  -3    7.10    2.90
  14  -2  -3    3.90    2.90
  14  -2  -3    6.00    2.60
 -14   2   3    8.00    2.90
 -14   2   3    3.70    2.20
 -14   2   3    7.40    3.90
 -12  -2  -4    0.30    3.20
 -12  -2  -4    1.80    2.90
 -12  -2  -4    3.60    2.60
  12   2   4    2.90    3.00
  12   2   4    1.60    2.80
  12   2   4    4.30    2.10
 -11  -2  -4    4.40    2.90
 -11  -2  -4   -0.80    2.70
 -11  -2  -4    3.90    2.50
  11   2   4    5.00    2.60
  11   2   4    2.70    2.80
  11   2   4   -0.60    2.10
 -10  -2  -4    2.20    2.10
 -10  -2  -4    0.10    2.20
 -10  -2  -4    1.50    2.60
  10   2   4    3.50    2.50
  10   2   4    0.70    1.80
  10   2   4    1.70    2.30
  -9  -2  -4   -1.50    2.20
  -9  -2  -4   -0.70    1.80
  -9  -2  -4    0.20    2.20
  -9  -2  -4    0.40    1.90
   9   2   4    1.10    1.70
   9   2   4    0.80    2.20
   9   2   4   -0.30    1.70
  -8  -2  -4   -0.60    2.10
  -8  -2  -4    2.00    1.70
  -8  -2  -4   -1.80    1.90
  -8  -2  -4   -1.40    1.60
   8   2   4    1.10    1.70
   8   2   4    0.80    2.00
   8   2   4    0.10    1.80
  -7  -2  -4   81.69    7.80
  -7  -2  -4   78.59    7.90
  -7  -2  -4   85.09    7.90
  -7  -2  -4   83.19    7.90
  -7  -2  -4   94.59    8.30
   7   2   4   91.79    8.10
   7   2   4   75.89    7.80
   7   2   4   75.39    7.70
  -6  -2  -4    9.80    2.30
  -6  -2  -4    4.20    1.80
  -6  -2  -4    5.80    1.30
  -6  -2  -4    5.10    1.60
  -6  -2  -4    6.10    1.60
  -6  -2  -4    3.40    1.70
  -6  -2  -4    4.50    1.50
   6   2   4    8.60    2.00
   6   2   4    5.10    1.30
   6   2   4    3.10    1.60
   6   2   4    3.90    1.40
  -5  -2  -4   92.59    7.70
  -5  -2  -4   88.49    8.10
  -5  -2  -4   84.89    8.10
  -5  -2  -4   88.99    8.20
  -5  -2  -4   92.19    7.70
  -5  -2  -4   92.79    8.10
  -5  -2  -4   84.99    7.70
  -5  -2  -4   98.29    8.10
  -5  -2  -4   86.79    8.00
   5   2   4   89.99    8.20
   5   2   4   89.39    7.70
   5   2   4   88.69    7.70
   5   2   4   92.69    8.00
   5   2   4   83.99    8.00
  -4  -2  -4    7.10    1.40
  -4  -2  -4    6.10    1.10
  -4  -2  -4    8.60    1.70
  -4  -2  -4    6.30    1.40
  -4  -2  -4    7.50    1.60
  -4  -2  -4    5.90    1.10
  -4  -2  -4    6.50    1.40
  -4  -2  -4    7.30    1.30
  -4  -2  -4    3.70    1.40
   4   2   4    7.00    1.40
   4   2   4    5.60    1.30
   4   2   4    7.90    1.20
   4   2   4    6.60    1.50
   4   2   4    8.90    1.20
  -3  -2  -4    2.00    1.10
  -3  -2  -4    1.80    1.10
  -3  -2  -4    2.30    1.10
  -3  -2  -4    1.50    0.90
  -3  -2  -4    3.50    1.10
  -3  -2  -4    1.10    0.90
  -3  -2  -4    2.00    0.70
  -3  -2  -4    1.70    1.20
  -3  -2  -4    3.50    0.80
   3   2   4    1.80    1.00
   3   2   4    2.00    0.90
   3   2   4    4.20    0.80
   3   2   4    1.60    1.00
   3   2   4    4.10    1.10
   3   2   4    4.00    0.90
  -2  -2  -4  111.79   10.30
  -2  -2  -4  122.79   10.00
  -2  -2  -4  123.79   10.30
  -2  -2  -4  114.09   10.10
  -2  -2  -4  117.89   10.20
  -2  -2  -4  118.79   10.10
  -2  -2  -4  124.39   10.00
  -2  -2  -4  121.59   10.20
   2   2   4  113.09   10.10
   2   2   4  120.89   10.10
   2   2   4  121.69   10.20
   2   2   4  121.89   10.00
   2   2   4  125.39   10.00
  -1  -2  -4    1.70    0.80
  -1  -2  -4    1.70    0.80
  -1  -2  -4    0.10    0.70
  -1  -2  -4    0.00    0.80
  -1  -2  -4    1.70    0.50
  -1  -2  -4   -0.10    0.90
  -1  -2  -4    1.20    0.50
   1   2   4    1.30    0.80
   1   2   4    0.40    0.70
   1   2   4    0.90    0.60
   1   2   4    1.60    0.50
   1   2   4    0.20    0.60
   0  -2  -4    2.80    0.90
   0  -2  -4    4.30    0.80
   0  -2  -4    3.70    1.00
   0  -2  -4    5.30    0.80
   0  -2  -4    2.70    1.00
   0   2   4    3.00    0.70
   0   2   4    4.80    0.90
   0   2   4    2.30    0.60
   0   2   4    4.80    0.80
   1  -2  -4    7.40    1.00
   1  -2  -4    7.10    1.20
   1  -2  -4    7.60    1.30
   1  -2  -4    4.90    1.10
  -1   2   4    7.00    1.00
  -1   2   4    7.20    1.10
  -1   2   4    6.20    0.90
  -1   2   4    7.50    1.10
   2  -2  -4   34.80    3.20
   2  -2  -4   30.10    3.20
   2  -2  -4   27.40    3.00
   2  -2  -4   33.20    2.90
   2  -2  -4   38.90    3.10
  -2   2   4   37.30    3.20
  -2   2   4   40.60    3.00
  -2   2   4   31.90    3.00
  -2   2   4   31.40    2.90
  -2   2   4   36.40    3.00
   3  -2  -4    4.80    1.10
   3  -2  -4    5.50    1.10
   3  -2  -4    7.00    1.00
   3  -2  -4    6.30    1.20
   3  -2  -4   10.60    1.10
  -3   2   4    7.30    0.90
  -3   2   4    6.80    1.00
  -3   2   4    6.70    1.20
  -3   2   4    5.70    0.90
  -3   2   4    5.50    0.90
   4  -2  -4    7.50    1.30
   4  -2  -4    8.00    1.40
   4  -2  -4    8.00    1.30
   4  -2  -4    9.10    1.20
  -4   2   4    9.40    1.10
  -4   2   4    9.50    1.00
  -4   2   4    7.80    1.10
  -4   2   4    6.50    1.20
  -4   2   4    6.40    1.20
   5  -2  -4   32.50    3.10
   5  -2  -4   29.00    2.70
   5  -2  -4   27.90    3.00
   5  -2  -4   31.40    3.00
  -5   2   4   28.30    2.90
  -5   2   4   30.90    2.80
  -5   2   4   31.40    3.10
  -5   2   4   28.40    2.60
  -5   2   4   32.50    3.00
   6  -2  -4    6.00    1.30
   6  -2  -4    6.40    1.40
   6  -2  -4    7.40    0.90
   6  -2  -4    5.20    1.30
  -6   2   4    7.10    1.30
  -6   2   4    6.50    0.80
  -6   2   4    7.20    1.40
  -6   2   4    9.60    1.30
  -6   2   4    9.60    1.10
  -6   2   4    5.20    1.50
   7  -2  -4    7.50    1.70
   7  -2  -4    9.30    1.60
   7  -2  -4    8.80    1.60
  -7   2   4    6.60    1.70
  -7   2   4    6.00    1.30
  -7   2   4    5.60    1.50
  -7   2   4    7.80    1.10
  -7   2   4    7.50    1.40
   8  -2  -4   16.00    2.80
   8  -2  -4   13.00    2.50
   8  -2  -4   22.50    2.50
   8  -2  -4   15.30    2.40
  -8   2   4   14.30    2.30
  -8   2   4   18.50    2.30
  -8   2   4   17.70    2.30
  -8   2   4   14.80    2.70
  -8   2   4   19.30    2.00
   9  -2  -4   11.40    2.60
   9  -2  -4    9.90    2.10
   9  -2  -4    6.50    2.20
  -9   2   4    6.20    1.90
  -9   2   4    9.80    2.60
  -9   2   4   10.10    1.80
  -9   2   4    9.10    1.80
  10  -2  -4   -2.10    1.80
  10  -2  -4    0.70    1.90
  10  -2  -4    0.90    1.60
 -10   2   4   -0.10    1.20
 -10   2   4   -0.40    2.20
 -10   2   4    1.50    1.20
 -10   2   4    0.20    1.50
  11  -2  -4   -2.30    1.70
  11  -2  -4    1.80    2.30
  11  -2  -4   -1.00    2.00
 -11   2   4   -0.50    1.70
 -11   2   4    1.80    2.30
 -11   2   4   -2.30    1.10
 -11   2   4    1.10    1.50
  12  -2  -4    1.10    1.80
  12  -2  -4   -0.60    1.80
  12  -2  -4   -4.10    1.80
 -12   2   4    2.40    1.70
 -12   2   4   -1.50    1.80
 -12   2   4   -0.80    1.40
  13  -2  -4   10.70    3.30
  13  -2  -4    7.00    2.50
  13  -2  -4   11.10    3.10
 -13   2   4    7.20    2.30
 -13   2   4    9.90    3.60
 -13   2   4    5.00    2.60
  14  -2  -4   -0.50    2.20
  14  -2  -4    3.20    2.90
  14  -2  -4   -1.70    1.80
 -14   2   4    2.10    2.50
 -14   2   4   -1.00    3.30
 -14   2   4    3.40    2.10
 -11  -2  -5    1.90    2.40
 -11  -2  -5    2.10    2.90
 -11  -2  -5    1.20    2.30
  11   2   5    2.70    2.40
  11   2   5   -1.20    1.90
 -10  -2  -5    5.80    2.90
 -10  -2  -5    3.10    2.20
 -10  -2  -5    2.10    2.60
  10   2   5   -0.10    2.10
  10   2   5   -0.40    2.40
  -9  -2  -5    3.50    2.30
  -9  -2  -5    2.70    2.20
  -9  -2  -5    2.90    2.60
  -9  -2  -5    2.30    2.50
   9   2   5    4.40    2.60
   9   2   5    4.60    2.20
   9   2   5    2.60    2.10
  -8  -2  -5    3.00    2.30
  -8  -2  -5    4.00    2.30
  -8  -2  -5    2.30    2.30
  -8  -2  -5    3.50    2.10
   8   2   5    2.50    1.90
   8   2   5    3.70    1.80
   8   2   5    5.80    2.10
  -7  -2  -5   24.60    4.50
  -7  -2  -5   15.60    3.20
  -7  -2  -5   12.30    2.90
  -7  -2  -5   20.80    3.50
  -7  -2  -5   12.70    2.80
   7   2   5   14.10    3.00
   7   2   5   16.40    2.80
   7   2   5   14.10    2.60
  -6  -2  -5   56.29    5.80
  -6  -2  -5   54.59    5.60
  -6  -2  -5   47.20    5.50
  -6  -2  -5   58.39    5.90
  -6  -2  -5   68.09    6.20
  -6  -2  -5   63.19    5.70
   6   2   5   60.99    5.60
   6   2   5   54.99    5.90
   6   2   5   48.70    5.60
  -5  -2  -5   83.89    7.50
  -5  -2  -5   83.19    7.70
  -5  -2  -5   77.19    7.60
  -5  -2  -5   84.19    7.30
  -5  -2  -5   90.09    7.30
  -5  -2  -5   81.99    7.70
  -5  -2  -5   74.09    7.50
  -5  -2  -5   78.99    7.20
  -5  -2  -5   94.59    7.90
   5   2   5   85.19    7.40
   5   2   5   86.19    7.30
   5   2   5   74.29    7.50
   5   2   5   81.39    7.60
   5   2   5   73.19    7.50
   5   2   5   82.49    7.20
  -4  -2  -5   -0.70    1.10
  -4  -2  -5   -0.80    0.70
  -4  -2  -5   -0.80    1.20
  -4  -2  -5   -1.10    1.00
  -4  -2  -5   -0.20    0.90
  -4  -2  -5    0.00    0.80
  -4  -2  -5    0.00    1.10
  -4  -2  -5   -0.80    0.60
   4   2   5    0.80    0.80
   4   2   5    1.90    1.00
   4   2   5    0.50    0.90
   4   2   5   -0.50    1.10
   4   2   5   -0.20    0.70
   4   2   5    1.30    1.10
  -3  -2  -5   19.20    2.50
  -3  -2  -5   19.60    2.60
  -3  -2  -5   17.70    2.20
  -3  -2  -5   12.30    2.30
  -3  -2  -5   18.70    2.70
  -3  -2  -5   21.80    2.70
  -3  -2  -5   17.30    2.30
  -3  -2  -5   22.70    2.10
   3   2   5   20.70    2.50
   3   2   5   19.10    2.40
   3   2   5   20.60    2.30
   3   2   5   17.40    2.10
   3   2   5   17.10    2.40
  -2  -2  -5    6.50    1.00
  -2  -2  -5    8.20    1.50
  -2  -2  -5    7.10    1.40
  -2  -2  -5    6.70    1.10
  -2  -2  -5    6.00    1.50
  -2  -2  -5    6.40    1.50
  -2  -2  -5    4.10    1.30
  -2  -2  -5    7.00    1.30
   2   2   5    5.70    1.20
   2   2   5    6.90    1.10
   2   2   5    5.20    1.30
   2   2   5    8.30    1.30
   2   2   5    6.10    1.30
  -1  -2  -5  194.08   16.40
  -1  -2  -5  224.48   16.70
  -1  -2  -5  199.38   16.80
  -1  -2  -5  191.98   16.70
  -1  -2  -5  203.28   16.30
  -1  -2  -5  187.98   16.60
  -1  -2  -5  210.98   16.80
   1   2   5  198.48   16.50
   1   2   5  195.08   16.30
   1   2   5  191.78   16.60
   1   2   5  210.58   16.60
   1   2   5  205.28   16.70
   0  -2  -5    5.00    1.30
   0  -2  -5    5.60    1.20
   0  -2  -5    7.10    1.00
   0  -2  -5    6.00    1.30
   0  -2  -5    8.50    1.60
   0   2   5    7.90    1.20
   0   2   5    6.90    1.10
   0   2   5    8.90    1.40
   0   2   5    7.30    1.00
   0   2   5    6.70    1.20
   1  -2  -5  154.18   12.90
   1  -2  -5  153.88   13.10
   1  -2  -5  153.18   13.10
   1  -2  -5  155.48   13.20
  -1   2   5  150.78   13.00
  -1   2   5  157.28   13.00
  -1   2   5  159.98   12.80
  -1   2   5  159.68   13.00
  -1   2   5  164.68   12.90
   2  -2  -5   47.00    4.30
   2  -2  -5   43.90    4.10
   2  -2  -5   44.00    4.00
   2  -2  -5   42.00    4.30
   2  -2  -5   44.30    3.80
  -2   2   5   52.19    3.90
  -2   2   5   40.20    4.10
  -2   2   5   47.10    4.00
  -2   2   5   48.80    4.00
  -2   2   5   41.90    4.10
   3  -2  -5  118.19    9.90
   3  -2  -5  120.69   10.10
   3  -2  -5  112.49   10.20
   3  -2  -5  120.99   10.20
   3  -2  -5  123.09   10.10
  -3   2   5  133.49   10.00
  -3   2   5  125.29   10.00
  -3   2   5  129.59   10.00
  -3   2   5  114.29   10.10
  -3   2   5  103.49   10.00
   4  -2  -5  137.79   11.60
   4  -2  -5  135.99   11.40
   4  -2  -5  127.59   11.40
   4  -2  -5  145.99   11.50
  -4   2   5  128.49   11.50
  -4   2   5  143.39   11.40
  -4   2   5  126.59   11.20
  -4   2   5  139.79   11.30
  -4   2   5  146.69   11.30
   5  -2  -5   13.60    1.90
   5  -2  -5   14.80    2.00
   5  -2  -5   12.10    1.70
   5  -2  -5   15.40    2.10
  -5   2   5   14.90    1.50
  -5   2   5   13.90    1.80
  -5   2   5   15.10    1.90
  -5   2   5   13.50    2.00
  -5   2   5   15.60    1.70
   6  -2  -5    1.50    0.70
   6  -2  -5    0.30    1.00
   6  -2  -5    1.10    1.00
   6  -2  -5    2.60    1.10
  -6   2   5    1.10    0.60
  -6   2   5    2.20    1.20
  -6   2   5    1.60    0.90
  -6   2   5    2.30    1.00
  -6   2   5   -0.40    0.60
   7  -2  -5    2.90    1.10
   7  -2  -5    2.40    1.30
   7  -2  -5    1.90    1.20
  -7   2   5    4.30    1.10
  -7   2   5    4.80    0.90
  -7   2   5    4.70    1.30
  -7   2   5    2.00    1.40
  -7   2   5    2.70    1.20
   8  -2  -5    4.60    1.50
   8  -2  -5    6.50    1.50
   8  -2  -5    5.70    1.80
   8  -2  -5    4.70    1.60
  -8   2   5    9.20    1.90
  -8   2   5    6.10    1.40
  -8   2   5    5.70    1.30
  -8   2   5    4.80    1.50
  -8   2   5    6.00    1.00
   9  -2  -5    0.20    1.40
   9  -2  -5    0.70    1.70
   9  -2  -5    0.90    1.70
   9  -2  -5    1.00    1.30
  -9   2   5   -1.40    1.70
  -9   2   5   -0.70    1.30
  -9   2   5   -2.10    1.10
  -9   2   5   -1.10    1.00
  10  -2  -5    0.00    1.90
  10  -2  -5   -0.10    2.00
  10  -2  -5    1.70    1.70
 -10   2   5    1.70    1.20
 -10   2   5   -0.10    2.10
 -10   2   5   -0.60    1.50
 -10   2   5   -0.30    1.20
  11  -2  -5   -0.80    1.70
  11  -2  -5    0.10    1.90
  11  -2  -5    0.30    1.70
 -11   2   5   -0.20    1.70
 -11   2   5   -1.20    1.60
 -11   2   5    0.60    1.40
 -11   2   5   -2.80    1.20
  12  -2  -5    7.50    2.80
  12  -2  -5    4.60    2.20
  12  -2  -5    6.40    2.30
 -12   2   5    1.30    2.00
 -12   2   5    3.90    2.80
 -12   2   5    6.50    1.90
  13  -2  -5    2.30    2.00
  13  -2  -5    1.50    2.60
  13  -2  -5   -2.00    1.90
 -13   2   5    0.60    2.70
 -13   2   5    1.00    1.60
 -13   2   5    2.70    2.20
  14  -2  -5    4.70    2.90
  14  -2  -5    4.10    2.60
  14  -2  -5    3.40    3.00
 -14   2   5    3.10    2.50
 -14   2   5    3.80    3.30
 -14   2   5    3.10    2.00
 -11  -2  -6    1.60    2.50
 -11  -2  -6    3.20    3.10
 -11  -2  -6    0.20    2.90
  11   2   6    9.70    2.70
  11   2   6    2.70    3.10
  11   2   6   -0.70    2.40
 -10  -2  -6    1.50    2.80
 -10  -2  -6    1.40    2.70
 -10  -2  -6    3.60    2.40
  10   2   6    0.80    2.00
  10   2   6    2.20    1.90
  10   2   6    4.40    2.80
  -9  -2  -6   -1.40    2.30
  -9  -2  -6    2.50    2.00
  -9  -2  -6   -1.60    1.90
  -9  -2  -6    1.60    2.10
   9   2   6    1.70    1.80
   9   2   6   -0.50    2.20
   9   2   6   -0.50    1.40
  -8  -2  -6    1.70    2.40
  -8  -2  -6    4.70    2.20
  -8  -2  -6    3.60    2.60
  -8  -2  -6    2.60    2.40
   8   2   6    4.00    2.00
   8   2   6   -0.80    1.40
   8   2   6    4.60    2.40
  -7  -2  -6    4.40    2.40
  -7  -2  -6    5.40    2.20
  -7  -2  -6    2.30    3.30
  -7  -2  -6    2.00    2.20
  -7  -2  -6    2.40    2.20
   7   2   6    0.30    1.70
   7   2   6    2.70    1.70
   7   2   6    4.90    2.30
  -6  -2  -6   45.40    5.30
  -6  -2  -6   45.00    5.20
  -6  -2  -6   39.00    5.10
  -6  -2  -6   50.99    5.60
  -6  -2  -6   41.90    4.70
   6   2   6   36.70    4.80
   6   2   6   45.40    5.00
   6   2   6   37.30    4.80
   6   2   6   46.50    6.30
  -5  -2  -6  118.49    9.70
  -5  -2  -6  104.69    9.90
  -5  -2  -6  113.49   10.00
  -5  -2  -6  103.59    9.50
  -5  -2  -6  108.89    9.90
  -5  -2  -6  122.09   10.00
  -5  -2  -6  100.99    9.80
   5   2   6  106.29    9.70
   5   2   6  111.89    9.80
   5   2   6  103.19    9.50
   5   2   6  104.29    9.80
  -4  -2  -6   14.10    2.60
  -4  -2  -6   16.30    2.10
  -4  -2  -6   18.90    2.50
  -4  -2  -6   15.60    2.20
  -4  -2  -6   15.50    2.60
  -4  -2  -6   14.20    2.60
  -4  -2  -6   15.30    2.60
  -4  -2  -6   16.50    2.60
   4   2   6   16.40    2.50
   4   2   6   15.10    2.40
   4   2   6   20.20    2.40
   4   2   6   12.40    2.30
   4   2   6   17.40    2.20
   4   2   6   14.60    2.10
  -3  -2  -6    2.60    1.20
  -3  -2  -6    5.50    1.50
  -3  -2  -6    5.80    1.60
  -3  -2  -6    2.80    1.00
  -3  -2  -6    4.20    1.40
  -3  -2  -6    5.50    1.10
  -3  -2  -6    2.80    1.50
  -3  -2  -6    3.20    1.50
   3   2   6    4.60    1.30
   3   2   6    2.00    1.20
   3   2   6    5.30    1.40
   3   2   6    4.00    1.10
   3   2   6    5.40    1.50
  -2  -2  -6    3.60    1.30
  -2  -2  -6    2.90    0.90
  -2  -2  -6    5.00    1.30
  -2  -2  -6    4.70    1.00
  -2  -2  -6    3.40    1.40
  -2  -2  -6    2.30    1.40
  -2  -2  -6    3.20    1.20
   2   2   6    3.50    0.90
   2   2   6    2.20    1.10
   2   2   6    3.50    1.00
   2   2   6    2.50    1.10
   2   2   6    5.50    1.30
  -1  -2  -6  130.19   11.00
  -1  -2  -6  125.39   10.90
  -1  -2  -6  130.69   10.50
  -1  -2  -6  131.29   10.60
  -1  -2  -6  123.19   11.10
  -1  -2  -6  117.59   11.00
   1   2   6  116.59   10.90
   1   2   6  134.09   10.80
   1   2   6  121.59   10.90
   1   2   6  137.69   10.80
   1   2   6  123.69   10.50
   1   2   6  133.99   10.70
   0  -2  -6    4.00    1.20
   0  -2  -6    2.50    1.30
   0  -2  -6    1.80    0.70
   0  -2  -6    1.80    1.00
   0  -2  -6    2.50    1.20
   0   2   6    1.30    0.90
   0   2   6    0.70    0.60
   0   2   6    1.10    0.90
   0   2   6    1.40    0.90
   0   2   6    1.60    0.80
   1  -2  -6  341.87   28.60
   1  -2  -6  352.96   28.80
   1  -2  -6  340.57   28.80
   1  -2  -6  355.96   28.90
  -1   2   6  312.27   28.70
  -1   2   6  352.56   28.70
  -1   2   6  367.06   28.60
  -1   2   6  376.56   28.40
  -1   2   6  353.06   28.70
   2  -2  -6   -0.30    0.90
   2  -2  -6    0.40    0.30
   2  -2  -6    0.60    0.70
   2  -2  -6    0.90    0.70
   2  -2  -6    0.60    1.10
  -2   2   6   -0.40    0.80
  -2   2   6    0.50    0.40
  -2   2   6    0.40    0.60
  -2   2   6    1.40    0.90
  -2   2   6    0.50    0.70
   3  -2  -6    6.30    1.30
   3  -2  -6    7.20    1.30
   3  -2  -6    6.80    1.60
   3  -2  -6    5.70    0.90
   3  -2  -6    5.10    1.40
  -3   2   6    7.30    1.20
  -3   2   6    7.40    1.00
  -3   2   6    6.80    1.10
  -3   2   6    6.80    1.40
  -3   2   6    7.50    1.10
   4  -2  -6   60.89    5.60
   4  -2  -6   63.99    5.40
   4  -2  -6   55.49    5.50
   4  -2  -6   54.79    5.60
  -4   2   6   56.59    5.30
  -4   2   6   72.09    5.40
  -4   2   6   67.09    5.40
  -4   2   6   57.69    5.50
   5  -2  -6   -1.60    0.90
   5  -2  -6   -1.00    0.80
   5  -2  -6    0.20    1.00
   5  -2  -6   -0.50    0.80
  -5   2   6    0.00    0.60
  -5   2   6    0.40    0.90
  -5   2   6   -0.40    0.50
  -5   2   6   -0.40    0.50
  -5   2   6    0.10    0.60
   6  -2  -6   41.40    4.10
   6  -2  -6   45.00    4.20
   6  -2  -6   38.20    4.10
   6  -2  -6   43.20    3.90
  -6   2   6   43.10    3.90
  -6   2   6   37.90    4.00
  -6   2   6   44.20    4.20
  -6   2   6   41.70    3.90
  -6   2   6   40.00    3.70
   7  -2  -6    0.70    1.20
   7  -2  -6   -0.60    1.00
   7  -2  -6    1.40    1.20
  -7   2   6    1.20    1.10
  -7   2   6    1.80    1.30
  -7   2   6    0.50    0.60
  -7   2   6   -1.10    0.90
  -7   2   6   -0.30    0.80
   8  -2  -6   -0.60    1.20
   8  -2  -6    1.10    1.40
   8  -2  -6    1.20    1.40
   8  -2  -6   -0.20    1.20
  -8   2   6    1.60    1.00
  -8   2   6    0.40    0.70
  -8   2   6   -0.10    1.00
  -8   2   6    0.90    1.40
  -8   2   6   -0.10    1.20
   9  -2  -6   16.80    2.70
   9  -2  -6   21.60    3.20
   9  -2  -6   17.00    2.80
   9  -2  -6   19.00    3.10
  -9   2   6   16.80    2.50
  -9   2   6   18.40    2.50
  -9   2   6   14.70    2.50
  -9   2   6   19.60    3.30
  10  -2  -6   20.50    3.10
  10  -2  -6   20.10    3.30
  10  -2  -6   14.80    3.00
 -10   2   6   12.70    2.40
 -10   2   6   17.40    2.90
 -10   2   6   21.90    3.50
 -10   2   6   13.10    2.40
  11  -2  -6    3.20    1.70
  11  -2  -6   -1.50    2.00
  11  -2  -6   -1.70    1.60
 -11   2   6   -1.80    1.50
 -11   2   6    1.30    1.70
 -11   2   6   -0.20    1.30
 -11   2   6    0.20    2.20
  12  -2  -6    2.50    2.10
  12  -2  -6    4.60    2.60
  12  -2  -6    4.00    2.50
 -12   2   6    3.50    2.20
 -12   2   6    2.10    2.50
 -12   2   6    3.30    1.70
  13  -2  -6    4.50    2.60
  13  -2  -6    3.20    2.20
  13  -2  -6    4.60    2.80
 -13   2   6    2.20    1.80
 -13   2   6    0.50    2.10
 -13   2   6    6.00    3.20
  14  -2  -6   -3.60    2.10
  14  -2  -6    3.10    3.00
  14  -2  -6    1.70    2.80
 -14   2   6   -3.60    2.30
 -14   2   6    3.00    1.90
 -14   2   6   -1.00    3.00
 -10  -2  -7    4.40    3.20
 -10  -2  -7    4.50    3.00
 -10  -2  -7    3.10    2.80
  10   2   7    0.70    2.90
  10   2   7    0.50    2.20
  10   2   7    1.00    1.80
  -9  -2  -7    4.40    2.70
  -9  -2  -7    2.50    2.80
  -9  -2  -7    8.60    3.20
  -9  -2  -7    5.90    2.40
   9   2   7    4.50    2.40
   9   2   7    0.30    1.70
   9   2   7    3.70    2.20
  -8  -2  -7   -2.80    2.10
  -8  -2  -7   -2.30    2.20
  -8  -2  -7   -1.30    2.30
  -8  -2  -7   -2.80    1.70
   8   2   7    0.30    1.80
   8   2   7    2.00    1.70
   8   2   7    2.90    2.40
  -7  -2  -7    0.50    1.90
  -7  -2  -7    3.20    2.40
  -7  -2  -7    3.00    2.20
  -7  -2  -7    1.60    2.20
  -7  -2  -7    0.60    3.00
   7   2   7    3.30    1.90
   7   2   7   -1.60    2.00
   7   2   7    0.30    1.60
  -6  -2  -7    4.30    2.30
  -6  -2  -7    3.60    2.10
  -6  -2  -7    3.40    1.90
  -6  -2  -7    3.60    2.10
  -6  -2  -7    0.90    2.10
   6   2   7    2.60    1.70
   6   2   7    1.70    1.60
   6   2   7    5.20    2.20
  -5  -2  -7    5.10    2.30
  -5  -2  -7    3.00    2.10
  -5  -2  -7    6.00    2.00
  -5  -2  -7    2.40    1.90
  -5  -2  -7    4.30    2.20
  -5  -2  -7    5.10    2.00
   5   2   7    2.90    1.80
   5   2   7    5.00    1.90
   5   2   7    4.60    1.70
  -4  -2  -7   18.70    3.10
  -4  -2  -7   20.40    3.20
  -4  -2  -7   17.90    2.80
  -4  -2  -7   17.80    3.10
  -4  -2  -7   18.00    3.10
  -4  -2  -7   19.30    3.10
   4   2   7   21.80    2.80
   4   2   7   22.40    2.90
   4   2   7   20.00    3.00
   4   2   7   18.40    2.80
  -3  -2  -7    1.70    1.40
  -3  -2  -7    4.00    1.60
  -3  -2  -7    3.40    1.70
  -3  -2  -7    3.60    1.40
  -3  -2  -7    4.10    1.70
  -3  -2  -7    2.90    1.10
   3   2   7    2.70    1.30
   3   2   7    0.80    1.20
   3   2   7    3.30    1.40
   3   2   7    3.20    1.40
  -2  -2  -7   15.40    2.60
  -2  -2  -7   21.00    2.60
  -2  -2  -7   14.90    2.40
  -2  -2  -7   14.70    2.60
  -2  -2  -7   13.00    2.40
   2   2   7   18.30    2.30
   2   2   7   13.00    2.30
   2   2   7   13.20    2.20
   2   2   7   15.30    2.30
   2   2   7   18.70    2.20
  -1  -2  -7    3.30    1.40
  -1  -2  -7    2.80    1.60
  -1  -2  -7    4.60    1.40
  -1  -2  -7    2.60    1.20
  -1  -2  -7    3.80    0.90
   1   2   7    4.40    1.20
   1   2   7    4.20    1.30
   1   2   7    2.70    1.20
   1   2   7    4.20    1.30
   1   2   7    3.70    0.90
   0  -2  -7    2.60    1.30
   0  -2  -7    1.90    1.30
   0  -2  -7    4.60    1.20
   0  -2  -7    2.90    0.90
   0  -2  -7    3.50    1.60
   0   2   7    0.90    1.10
   0   2   7    2.50    1.20
   0   2   7    2.40    1.10
   0   2   7    3.30    0.80
   0   2   7    4.30    1.00
   1  -2  -7   41.40    4.00
   1  -2  -7   34.60    3.60
   1  -2  -7   38.00    4.20
   1  -2  -7   38.50    3.90
  -1   2   7   38.80    3.30
  -1   2   7   39.00    3.70
  -1   2   7   40.00    3.80
  -1   2   7   38.50    3.60
  -1   2   7   37.20    3.90
   2  -2  -7   51.79    4.70
   2  -2  -7   43.70    4.30
   2  -2  -7   48.20    5.00
   2  -2  -7   52.29    5.10
   2  -2  -7   47.50    4.90
  -2   2   7   48.10    4.80
  -2   2   7   60.39    4.40
  -2   2   7   54.79    4.70
  -2   2   7   51.09    4.80
  -2   2   7   59.29    4.60
   3  -2  -7   19.30    1.90
   3  -2  -7   22.10    2.80
   3  -2  -7   19.30    2.40
   3  -2  -7   16.40    2.60
   3  -2  -7   18.40    2.50
  -3   2   7   24.40    2.30
  -3   2   7   20.10    2.50
  -3   2   7   23.50    2.20
  -3   2   7   21.00    2.00
  -3   2   7   17.90    2.40
   4  -2  -7    0.60    0.70
   4  -2  -7    0.50    1.20
   4  -2  -7    1.70    1.00
   4  -2  -7    2.10    1.00
   4  -2  -7   -0.40    1.20
  -4   2   7    1.40    0.70
  -4   2   7    2.20    0.80
  -4   2   7    0.30    0.70
  -4   2   7    1.10    0.80
  -4   2   7    0.50    0.80
   5  -2  -7  162.18   12.90
   5  -2  -7  140.89   12.80
   5  -2  -7  151.38   12.70
   5  -2  -7  148.39   13.00
  -5   2   7  142.99   12.80
  -5   2   7  160.58   12.70
  -5   2   7  154.88   12.70
  -5   2   7  165.28   12.70
  -5   2   7  139.89   12.60
   6  -2  -7   12.70    2.20
   6  -2  -7   15.00    2.50
   6  -2  -7   15.30    2.10
   6  -2  -7   14.40    2.10
  -6   2   7   19.20    2.10
  -6   2   7   13.50    2.20
  -6   2   7   19.00    2.20
  -6   2   7   14.30    2.10
  -6   2   7   15.10    1.90
   7  -2  -7    6.80    1.70
   7  -2  -7    6.00    1.80
   7  -2  -7    5.40    1.50
  -7   2   7    6.30    1.30
  -7   2   7    5.60    1.00
  -7   2   7    4.30    1.50
  -7   2   7    5.80    1.50
  -7   2   7    4.10    1.40
   8  -2  -7    7.60    1.90
   8  -2  -7   13.60    2.30
   8  -2  -7   14.70    2.40
   8  -2  -7    9.40    2.10
  -8   2   7   12.90    1.90
  -8   2   7   11.70    2.10
  -8   2   7   14.30    2.30
  -8   2   7   13.80    1.70
  -8   2   7    9.70    1.90
   9  -2  -7   11.70    2.60
   9  -2  -7    9.90    2.40
   9  -2  -7    9.50    2.40
   9  -2  -7    9.90    2.30
  -9   2   7    7.40    1.80
  -9   2   7   11.40    2.50
  -9   2   7    8.90    2.00
  -9   2   7   12.20    2.30
  10  -2  -7    5.60    2.10
  10  -2  -7    5.00    2.30
  10  -2  -7   11.20    2.50
 -10   2   7    6.40    2.00
 -10   2   7    5.20    1.60
 -10   2   7    8.70    2.60
 -10   2   7    7.10    1.90
  11  -2  -7   11.10    2.90
  11  -2  -7    5.30    2.40
  11  -2  -7   11.50    2.80
 -11   2   7    9.40    2.10
 -11   2   7    8.90    2.80
 -11   2   7    6.00    2.30
 -11   2   7    7.60    2.10
  12  -2  -7    2.10    2.30
  12  -2  -7    4.00    2.40
  12  -2  -7    0.50    2.20
 -12   2   7    0.70    1.70
 -12   2   7    2.20    2.00
 -12   2   7    2.50    1.60
 -12   2   7    1.50    2.60
  13  -2  -7    3.30    2.60
  13  -2  -7    0.70    2.80
  13  -2  -7    5.50    2.60
 -13   2   7    1.80    2.30
 -13   2   7    0.70    1.70
 -13   2   7    2.90    2.80
  14  -2  -7    0.00    2.70
  14  -2  -7    2.10    3.10
  14  -2  -7   -1.30    2.40
 -14   2   7    2.50    1.90
 -14   2   7   -2.40    2.10
 -14   2   7    4.20    3.60
  -9  -2  -8    2.00    3.60
  -9  -2  -8    1.60    2.80
  -9  -2  -8    2.80    2.50
  -9  -2  -8    1.00    2.70
   9   2   8    0.30    2.80
   9   2   8    2.60    2.50
   9   2   8    2.50    2.30
   9   2   8    2.70    2.10
  -8  -2  -8    5.60    3.20
  -8  -2  -8    8.90    3.10
  -8  -2  -8   12.50    3.50
  -8  -2  -8    8.60    3.10
   8   2   8   11.30    2.80
   8   2   8    7.20    2.90
   8   2   8    9.60    2.80
   8   2   8    9.30    2.50
  -7  -2  -8    2.80    2.30
  -7  -2  -8    2.40    2.40
  -7  -2  -8    4.70    2.60
  -7  -2  -8    4.70    2.90
   7   2   8    2.00    1.90
   7   2   8    5.70    2.00
   7   2   8    5.10    2.40
  -6  -2  -8    2.30    2.30
  -6  -2  -8   -0.60    1.70
  -6  -2  -8    7.00    2.40
  -6  -2  -8   -0.50    1.80
  -6  -2  -8   -1.80    2.10
   6   2   8   -0.30    1.70
   6   2   8    0.60    1.90
   6   2   8   -1.30    1.80
   6   2   8    3.50    1.90
  -5  -2  -8   22.60    3.70
  -5  -2  -8   19.80    3.40
  -5  -2  -8   20.50    3.30
  -5  -2  -8   16.40    3.20
   5   2   8   14.20    2.80
   5   2   8   16.10    3.00
   5   2   8   19.80    3.10
   5   2   8    8.90    2.50
  -4  -2  -8    3.70    2.10
  -4  -2  -8    0.00    1.70
  -4  -2  -8    0.50    1.90
  -4  -2  -8    0.90    1.80
  -4  -2  -8    2.60    2.00
   4   2   8    2.90    1.90
   4   2   8    1.80    1.60
   4   2   8    1.40    1.60
   4   2   8    1.00    1.60
  -3  -2  -8   30.70    4.10
  -3  -2  -8   29.00    4.00
  -3  -2  -8   31.50    4.20
  -3  -2  -8   34.10    4.40
  -3  -2  -8   36.40    4.20
   3   2   8   39.30    3.80
   3   2   8   24.10    3.80
   3   2   8   27.00    3.70
   3   2   8   30.10    3.60
   3   2   8   34.70    4.00
  -2  -2  -8   15.10    2.80
  -2  -2  -8    9.00    2.30
  -2  -2  -8    8.80    2.10
  -2  -2  -8    9.60    1.60
  -2  -2  -8   10.00    2.20
   2   2   8   10.90    2.00
   2   2   8   11.20    2.00
   2   2   8    9.40    2.00
   2   2   8   13.30    2.90
   2   2   8    7.70    2.10
  -1  -2  -8   16.30    2.60
  -1  -2  -8   14.90    2.00
  -1  -2  -8   15.70    2.50
  -1  -2  -8   14.80    2.50
  -1  -2  -8   16.20    2.90
   1   2   8   19.30    2.50
   1   2   8   14.80    2.20
   1   2   8   13.10    2.30
   1   2   8   15.00    2.60
   0  -2  -8   55.79    6.20
   0  -2  -8   63.79    6.00
   0  -2  -8   61.49    6.10
   0  -2  -8   65.99    5.70
   0  -2  -8   61.29    6.10
   0   2   8   75.69    5.80
   0   2   8   60.29    5.90
   0   2   8   64.89    5.90
   0   2   8   56.49    6.00
   1  -2  -8   95.29    9.00
   1  -2  -8  102.99    9.60
   1  -2  -8  100.69    9.40
   1  -2  -8  113.19    9.50
  -1   2   8  112.29    9.30
  -1   2   8  106.89    9.30
  -1   2   8   98.49    9.30
  -1   2   8  118.49    9.10
   2  -2  -8    7.20    2.00
   2  -2  -8    5.20    1.30
   2  -2  -8    5.40    1.80
   2  -2  -8    5.30    1.40
  -2   2   8    7.60    1.20
  -2   2   8    9.50    1.70
  -2   2   8    5.80    1.40
  -2   2   8    6.10    1.60
   3  -2  -8   82.79    7.40
   3  -2  -8   74.69    7.70
   3  -2  -8   83.19    7.80
   3  -2  -8   84.29    7.50
  -3   2   8   95.69    7.30
  -3   2   8   79.99    7.50
  -3   2   8   86.29    7.40
  -3   2   8   80.89    7.50
   4  -2  -8  112.39   10.20
   4  -2  -8  104.89   10.10
   4  -2  -8  117.59    9.90
   4  -2  -8  128.59   10.10
   4  -2  -8  115.99   10.00
  -4   2   8  118.09    9.80
  -4   2   8  107.19   10.00
  -4   2   8  106.19    9.80
  -4   2   8  124.49    9.80
   5  -2  -8    0.90    1.20
   5  -2  -8   -0.80    0.80
   5  -2  -8   -1.30    1.40
   5  -2  -8   -0.30    1.20
  -5   2   8    0.20    0.90
  -5   2   8    0.30    0.90
  -5   2   8    2.70    1.30
  -5   2   8    2.30    0.90
   6  -2  -8   17.00    2.10
   6  -2  -8   10.40    2.10
   6  -2  -8   14.70    2.60
   6  -2  -8   13.80    2.20
  -6   2   8   14.10    1.90
  -6   2   8   15.40    1.90
  -6   2   8    9.90    2.10
  -6   2   8   13.10    2.00
   7  -2  -8    1.50    1.40
   7  -2  -8   -2.60    1.30
   7  -2  -8   -0.50    1.20
  -7   2   8   -0.20    1.20
  -7   2   8    0.30    1.00
  -7   2   8    1.30    1.20
  -7   2   8   -0.10    0.90
   8  -2  -8    5.70    1.70
   8  -2  -8    3.30    1.80
   8  -2  -8    5.60    2.00
  -8   2   8    3.80    1.20
  -8   2   8    2.30    1.50
  -8   2   8    2.00    1.20
  -8   2   8    3.80    1.10
   9  -2  -8    7.00    2.30
   9  -2  -8    6.10    2.10
   9  -2  -8    7.20    2.00
  -9   2   8   12.20    1.80
  -9   2   8    8.00    2.10
  -9   2   8    5.40    1.90
  10  -2  -8   15.20    2.90
  10  -2  -8   12.20    2.70
  10  -2  -8   15.30    2.80
 -10   2   8   12.80    2.60
 -10   2   8    9.50    2.30
 -10   2   8   13.30    2.20
  11  -2  -8    2.00    2.00
 -11   2   8    2.20    1.80
 -11   2   8    6.00    2.10
 -11   2   8    2.90    1.50
  12  -2  -8   30.90    4.30
  12  -2  -8   34.70    4.60
 -12   2   8   25.30    3.60
 -12   2   8   28.40    4.20
 -12   2   8   24.80    3.70
  13  -2  -8    9.00    2.80
  13  -2  -8    5.50    2.70
 -13   2   8    6.80    2.10
 -13   2   8    6.30    2.60
  14  -2  -8    3.30    2.60
  14  -2  -8   -2.20    2.40
 -14   2   8    1.80    2.60
 -14   2   8    1.60    1.80
  -8  -2  -9    0.30    2.50
  -8  -2  -9    2.80    2.50
  -8  -2  -9   -0.20    2.80
   8   2   9    1.10    2.10
   8   2   9    0.40    1.90
   8   2   9   -2.30    2.10
  -7  -2  -9    2.30    2.60
  -7  -2  -9    2.30    2.90
  -7  -2  -9   -2.20    2.10
   7   2   9    0.10    2.20
   7   2   9    2.50    2.00
   7   2   9    5.80    2.30
  -6  -2  -9    1.10    2.40
  -6  -2  -9    1.70    2.50
  -6  -2  -9    0.00    2.60
  -6  -2  -9    0.40    2.20
   6   2   9   -0.70    2.10
   6   2   9    0.20    1.80
   6   2   9    6.90    2.10
  -5  -2  -9    4.90    2.50
  -5  -2  -9    6.40    2.40
  -5  -2  -9    5.30    2.80
  -5  -2  -9    9.90    2.70
   5   2   9    4.60    2.10
   5   2   9    1.50    2.10
   5   2   9    6.60    2.20
  -4  -2  -9   -0.10    1.50
  -4  -2  -9   -0.20    1.90
  -4  -2  -9    1.20    2.10
  -4  -2  -9    2.70    1.90
  -4  -2  -9    4.80    2.30
   4   2   9    0.60    1.90
   4   2   9    0.70    1.60
   4   2   9    1.20    1.80
  -3  -2  -9   -0.90    1.50
  -3  -2  -9   -1.00    1.40
  -3  -2  -9   -1.50    1.80
  -3  -2  -9    1.20    1.90
   3   2   9   -1.10    1.50
   3   2   9    1.30    1.60
   3   2   9    1.00    1.80
   3   2   9    2.80    2.00
  -2  -2  -9   12.70    2.80
  -2  -2  -9   15.70    2.70
  -2  -2  -9   13.10    2.70
  -2  -2  -9   10.90    2.60
   2   2   9   11.90    2.30
   2   2   9   11.30    2.30
   2   2   9   15.60    2.50
   2   2   9   14.10    2.70
  -1  -2  -9    3.70    2.10
  -1  -2  -9    3.00    1.60
  -1  -2  -9    5.10    1.30
  -1  -2  -9    3.10    1.50
  -1  -2  -9    3.90    1.80
   1   2   9    5.60    1.60
   1   2   9    4.30    1.70
   1   2   9    3.70    1.60
   1   2   9    1.00    1.40
   0  -2  -9    6.70    2.10
   0  -2  -9   12.00    1.80
   0  -2  -9    6.30    2.10
   0  -2  -9    7.70    1.90
   0   2   9   10.10    2.10
   0   2   9    7.30    1.80
   0   2   9    9.30    2.10
   0   2   9   13.40    2.00
   1  -2  -9    2.80    1.60
   1  -2  -9    2.30    1.70
   1  -2  -9    4.20    1.30
   1  -2  -9    3.30    2.00
  -1   2   9    1.50    1.20
  -1   2   9    3.70    1.60
  -1   2   9    4.40    1.20
  -1   2   9    1.90    1.50
   2  -2  -9   13.40    2.60
   2  -2  -9   14.10    2.40
   2  -2  -9    9.90    2.50
   2  -2  -9   14.80    2.20
  -2   2   9   13.70    2.30
  -2   2   9   15.00    2.40
  -2   2   9   13.10    1.90
  -2   2   9   12.70    2.00
   3  -2  -9    0.40    1.20
   3  -2  -9   -1.90    1.30
   3  -2  -9   -1.50    1.20
   3  -2  -9    0.40    1.60
  -3   2   9    0.30    1.10
  -3   2   9    0.00    0.90
  -3   2   9   -2.40    1.10
  -3   2   9    1.40    1.30
   4  -2  -9    4.90    1.50
   4  -2  -9    4.40    1.80
   4  -2  -9    8.00    1.80
   4  -2  -9    4.40    1.90
  -4   2   9    4.20    1.50
  -4   2   9    5.90    1.60
  -4   2   9    4.30    1.10
  -4   2   9    4.60    1.20
   5  -2  -9    1.90    1.50
   5  -2  -9    0.30    1.20
   5  -2  -9   -0.90    1.60
  -5   2   9    2.40    1.10
  -5   2   9   -0.40    0.90
  -5   2   9    1.40    1.20
  -5   2   9    0.10    1.00
   6  -2  -9    1.30    1.70
   6  -2  -9    1.00    1.70
   6  -2  -9    2.10    1.50
  -6   2   9    4.00    1.30
  -6   2   9    4.90    1.40
  -6   2   9    3.50    1.50
  -6   2   9    2.30    1.20
   7  -2  -9    0.20    1.20
   7  -2  -9    1.10    1.70
   7  -2  -9    1.50    1.40
  -7   2   9    1.30    1.10
  -7   2   9   -0.50    1.20
  -7   2   9    1.30    1.40
  -7   2   9    1.70    1.40
   8  -2  -9    0.00    1.90
   8  -2  -9    3.90    1.70
   8  -2  -9    5.50    2.10
  -8   2   9    3.90    1.60
  -8   2   9    2.60    1.60
  -8   2   9    5.90    1.60
  -8   2   9    2.40    1.30
   9  -2  -9    4.50    1.80
   9  -2  -9    3.70    2.50
   9  -2  -9    5.90    2.00
  -9   2   9    4.30    1.80
  -9   2   9    4.40    1.60
  -9   2   9    3.30    1.80
  10  -2  -9    9.40    2.40
  10  -2  -9    5.60    2.10
  10  -2  -9    2.10    2.40
 -10   2   9    4.30    2.00
 -10   2   9    5.10    1.70
 -10   2   9    5.80    2.00
  11  -2  -9   39.50    4.80
  11  -2  -9   40.80    5.00
 -11   2   9   38.90    4.80
 -11   2   9   36.60    4.40
 -11   2   9   35.10    4.60
  12  -2  -9    2.30    2.60
  12  -2  -9    3.20    2.40
 -12   2   9    3.50    1.50
 -12   2   9    6.80    2.50
 -12   2   9    1.10    1.80
  13  -2  -9    1.80    2.50
  13  -2  -9    3.80    2.60
 -13   2   9    7.70    2.80
 -13   2   9    2.60    1.80
  14  -2  -9   10.90    3.30
  14  -2  -9   12.10    3.40
 -14   2   9    5.50    2.70
 -14   2   9    6.30    2.10
  -7  -2 -10    1.70    3.10
  -7  -2 -10    3.50    2.90
  -7  -2 -10    2.00    2.70
   7   2  10    5.50    2.50
   7   2  10    1.60    2.50
   7   2  10    2.70    2.20
  -6  -2 -10    4.50    2.80
  -6  -2 -10    5.30    2.80
  -6  -2 -10    7.40    3.00
  -6  -2 -10   -2.20    2.60
   6   2  10    1.90    2.00
   6   2  10    3.00    2.00
   6   2  10    1.70    2.30
  -5  -2 -10    2.20    2.40
  -5  -2 -10   -4.50    1.70
  -5  -2 -10   -0.70    2.20
  -5  -2 -10    2.80    2.60
   5   2  10    0.90    1.80
   5   2  10    0.40    1.70
   5   2  10   -1.30    1.90
  -4  -2 -10   18.40    3.20
  -4  -2 -10   19.40    3.80
  -4  -2 -10   14.20    3.60
  -4  -2 -10   23.20    3.70
   4   2  10   15.50    2.90
   4   2  10   10.60    2.90
   4   2  10   16.80    3.00
  -3  -2 -10    5.00    2.10
  -3  -2 -10    0.00    2.00
  -3  -2 -10    3.20    2.10
  -3  -2 -10    3.70    2.60
   3   2  10    1.70    1.90
   3   2  10    1.10    1.80
   3   2  10   -2.10    1.90
  -2  -2 -10    2.80    1.90
  -2  -2 -10   -0.70    2.20
  -2  -2 -10   -1.30    1.60
  -2  -2 -10    2.70    2.10
   2   2  10   -1.80    1.30
   2   2  10   -0.40    2.00
   2   2  10    0.70    1.50
   2   2  10   -2.50    1.70
  -1  -2 -10    9.40    2.60
  -1  -2 -10    5.90    2.30
  -1  -2 -10   13.60    2.80
  -1  -2 -10   10.80    2.70
   1   2  10   11.10    2.10
   1   2  10   10.00    2.20
   1   2  10    7.90    2.30
   1   2  10   10.50    2.50
   0  -2 -10   -3.00    2.00
   0  -2 -10    2.10    1.80
   0  -2 -10    0.80    1.20
   0  -2 -10   -0.90    1.70
   0   2  10    0.70    1.30
   0   2  10    1.50    1.20
   0   2  10    1.30    1.80
   0   2  10    0.00    1.70
   1  -2 -10    6.00    2.10
   1  -2 -10    3.80    1.40
   1  -2 -10    5.00    2.60
   1  -2 -10    7.90    2.00
  -1   2  10    7.10    1.50
  -1   2  10    4.60    1.70
  -1   2  10    6.70    2.10
  -1   2  10    4.70    1.70
   2  -2 -10   59.59    6.00
   2  -2 -10   72.09    6.50
   2  -2 -10   53.99    6.40
   2  -2 -10   54.99    6.60
  -2   2  10   71.49    5.90
  -2   2  10   63.19    6.30
  -2   2  10   65.19    6.30
  -2   2  10   66.79    6.10
   3  -2 -10    0.40    1.50
   3  -2 -10    1.20    1.90
   3  -2 -10    0.10    1.80
   3  -2 -10    0.90    1.30
  -3   2  10    0.20    1.10
  -3   2  10   -1.80    1.40
  -3   2  10    2.60    1.40
  -3   2  10    0.10    1.40
   4  -2 -10    0.70    1.60
   4  -2 -10   -1.90    1.60
   4  -2 -10    0.70    1.40
   4  -2 -10   -3.20    1.60
  -4   2  10    0.30    1.10
  -4   2  10   -2.40    1.30
  -4   2  10    0.80    1.30
  -4   2  10   -1.50    1.30
   5  -2 -10   20.70    3.50
   5  -2 -10   25.90    3.50
   5  -2 -10   29.00    4.00
  -5   2  10   28.90    3.10
  -5   2  10   19.80    3.20
  -5   2  10   26.70    3.10
  -5   2  10   25.30    3.20
   6  -2 -10    3.00    1.80
   6  -2 -10    4.20    2.30
   6  -2 -10    4.90    1.90
  -6   2  10    4.30    1.60
  -6   2  10    2.30    1.20
  -6   2  10    5.70    1.90
  -6   2  10    1.10    1.40
   7  -2 -10   13.70    2.70
   7  -2 -10   12.50    3.00
  -7   2  10   17.10    2.20
  -7   2  10   12.90    2.30
  -7   2  10   10.80    2.20
   8  -2 -10    2.40    2.00
   8  -2 -10    2.10    2.10
  -8   2  10    4.40    1.40
  -8   2  10    3.30    1.90
  -8   2  10    2.70    1.30
  -8   2  10   -0.20    1.50
   9  -2 -10   12.10    2.90
   9  -2 -10   10.50    2.60
  -9   2  10   14.80    2.30
  -9   2  10    7.30    2.20
  -9   2  10    8.00    2.30
  10  -2 -10   -0.80    2.00
  10  -2 -10    4.90    2.50
 -10   2  10    0.50    1.70
 -10   2  10    2.70    1.70
 -10   2  10    3.70    2.00
  11  -2 -10   -0.70    2.10
 -11   2  10   -0.40    1.90
 -11   2  10    2.40    1.80
 -11   2  10    0.40    1.80
  12  -2 -10    1.00    2.40
  12  -2 -10    3.70    2.40
 -12   2  10   -0.90    1.20
 -12   2  10    2.50    2.20
  13  -2 -10    2.10    2.50
  13  -2 -10    2.80    2.70
 -13   2  10    4.00    2.40
 -13   2  10    1.40    1.80
  -6  -2 -11    3.80    3.00
  -6  -2 -11    8.10    3.60
  -6  -2 -11    5.60    3.10
   6   2  11    4.40    2.50
[truncated: 2,351,428 more chars]
